# Supplementary material for: The Neurospora photoreceptor VIVID exerts negative and positive control on light sensing to achieve adaptation
Source: Mol Syst Biol. 2013 May 28;9:667. doi: 10.1038/msb.2013.24 (PMC4039372; doi:10.1038/msb.2013.24)
Supplement: SBML File of Model [file msb201324-s2.xml]

<?xml version="1.0" encoding="UTF-8"?>
<sbml xmlns="http://www.sbml.org/sbml/level2/version4" level="2" version="4">
  <annotation>
    <SimBiology xmlns="http://www.mathworks.com">
      <Version Major="4" Minor="3" Point="0"/>
    </SimBiology>
  </annotation>
  <model id="mwfe92c224_1775_4370_aa1a_e9000174c671" name="motif">
    <listOfCompartments>
      <compartment id="mwc65374d6_3a87_400c_9359_d84a4070991d" name="cell" size="1"/>
    </listOfCompartments>
    <listOfSpecies>
      <species id="mw767a3d6d_6037_4408_8eaf_32debc008cc5" name="W" compartment="mwc65374d6_3a87_400c_9359_d84a4070991d" initialAmount="4.349933312"/>
      <species id="mwc5b93674_61a6_4763_b518_e28b9408c0df" name="Wa" compartment="mwc65374d6_3a87_400c_9359_d84a4070991d" initialAmount="6.861e-06"/>
      <species id="mwafb5b34f_c691_4d15_96f3_cc94ef80e000" name="WW" compartment="mwc65374d6_3a87_400c_9359_d84a4070991d" initialAmount="0"/>
      <species id="mw6855d161_4921_4da9_8b4d_5ca4db9a45f0" name="Wphos" compartment="mwc65374d6_3a87_400c_9359_d84a4070991d" initialAmount="3.485891449"/>
      <species id="mw44006683_d7fe_4b70_90f8_0108e9149a20" name="Waphos" compartment="mwc65374d6_3a87_400c_9359_d84a4070991d" initialAmount="7.9772e-05"/>
      <species id="mw4712c577_055d_43e5_8047_50936aa2cadf" name="Vi" compartment="mwc65374d6_3a87_400c_9359_d84a4070991d" initialAmount="0"/>
      <species id="mw40694abd_d96c_4734_b894_74a3c311e4fc" name="V" compartment="mwc65374d6_3a87_400c_9359_d84a4070991d" initialAmount="2.47e-06"/>
      <species id="mw73ea68a1_e7a0_4474_b3eb_d0a3a22973ea" name="VV" compartment="mwc65374d6_3a87_400c_9359_d84a4070991d" initialAmount="0"/>
      <species id="mw19852a90_ef34_4b78_b8da_6f15afb15e63" name="WV" compartment="mwc65374d6_3a87_400c_9359_d84a4070991d" initialAmount="1.79e-07"/>
      <species id="mwaa2113fb_6954_48f5_a0fa_0fbaf5e7f78c" name="FRQ" compartment="mwc65374d6_3a87_400c_9359_d84a4070991d" initialAmount="18.580113213"/>
      <species id="mwc235ab56_17a2_4628_92f9_185a1ebd19a7" name="mWCC" compartment="mwc65374d6_3a87_400c_9359_d84a4070991d" initialAmount="1.644014574"/>
      <species id="mwd8f452d1_7d83_4286_a578_39de75d824f6" name="mVVD" compartment="mwc65374d6_3a87_400c_9359_d84a4070991d" initialAmount="0"/>
      <species id="mw6ae2ae37_885b_4c73_b68f_ce59d27b629f" name="mFRQ" compartment="mwc65374d6_3a87_400c_9359_d84a4070991d" initialAmount="0.504789739"/>
      <species id="mw3a128aac_d910_430d_b86b_ff4ae11072d6" name="WpV" compartment="mwc65374d6_3a87_400c_9359_d84a4070991d" initialAmount="4.1e-08"/>
    </listOfSpecies>
    <listOfParameters>
      <parameter id="mwbf0991e6_64bd_4a39_b5b3_442d91e76648" name="km1" value="0.16999"/>
      <parameter id="mw4384e306_7bb5_409a_b9cd_ae446cb13476" name="k2" value="5093.08125"/>
      <parameter id="mwcb2b7c18_f534_4cca_92e6_0d0f7f280f0a" name="km2" value="3637.79161"/>
      <parameter id="mwdc19dccf_6f38_4f83_a551_d867cafd0629" name="k3" value="1.89318"/>
      <parameter id="mw8669669a_c24d_42e6_ba49_5c782280ab83" name="K3" value="12.33796"/>
      <parameter id="mwa8f92466_6c88_4b44_8ca1_b90f0ab24ba3" name="km3" value="1.26439"/>
      <parameter id="mw70bc8923_9d1f_462b_a755_46c2c430f270" name="n3" value="1"/>
      <parameter id="mw3ccbc8a4_a3f6_45fd_9c02_3d406c03f5d2" name="k4" value="20.69489"/>
      <parameter id="mw35705a60_c1d5_4330_a302_8a0898422da6" name="K4" value="177.08394"/>
      <parameter id="mw995be0a1_c10a_41aa_b110_faf2d7b4cae5" name="km4" value="0.51832"/>
      <parameter id="mw1cbb8de7_efe0_4b54_a5c2_0162fc870239" name="n4" value="1.78439"/>
      <parameter id="mw63021873_ed8b_4c4f_83e0_1915ba765caf" name="k5" value="0.16"/>
      <parameter id="mw910a4adf_b4a0_482f_8b5d_467757a2b22d" name="K5" value="10.731603412"/>
      <parameter id="mw1c4f6739_2997_4a4c_b5a5_f18cba06e495" name="km5" value="1.152161662"/>
      <parameter id="mw3df6cbf5_af86_46ed_b801_439d3bb107ac" name="k6" value="0.06014"/>
      <parameter id="mw7b12b516_8663_46b7_b67f_9b891eff6d61" name="k7" value="0.14721"/>
      <parameter id="mwe56cc4d7_edc4_4944_8f10_86e5738d00b1" name="k8" value="0.66547"/>
      <parameter id="mwbc8e8ead_66a4_47d4_a34f_3c57d7070776" name="k9" value="0.15531"/>
      <parameter id="mw5de98413_065a_4ec2_83e5_58f18e62e8ac" name="k10" value="0.16146"/>
      <parameter id="mw3b8df066_06b9_499f_8c1c_b633d48fc055" name="k11" value="308.55023"/>
      <parameter id="mwad06f9d3_1b2d_4da0_a392_86c8ce454207" name="K11" value="1.36519"/>
      <parameter id="mw2a0f9983_3f62_4884_87ed_6468ac7cd17e" name="n11" value="0.96811"/>
      <parameter id="mw3f7cc196_2082_4c07_8469_6b1c81104816" name="k12" value="13.48669"/>
      <parameter id="mwb0414d7f_13eb_4c9b_95ad_d562e10e3607" name="k13" value="250.25736"/>
      <parameter id="mwfc49a9b9_84ba_4f56_b687_a9e3038168ca" name="K13" value="0.09045"/>
      <parameter id="mw2e63c06e_718e_4ced_b71e_e213cb111505" name="n13" value="1.55639"/>
      <parameter id="mw9a424682_7cd8_4b44_946d_4942b44c0b21" name="k14" value="56.01382"/>
      <parameter id="mw55022daa_a27d_4420_b5b1_e3bdb50de279" name="K14" value="14.60779"/>
      <parameter id="mw40c9f0e3_7cfe_404f_9fbe_f215ead144f8" name="K14b" value="0.00256"/>
      <parameter id="mw80ed686a_2215_49ca_96a8_8d4b824efbac" name="n14" value="1.92857"/>
      <parameter id="mwdd0aaea8_c888_4316_8e29_7370559f4a09" name="k15" value="1.3317"/>
      <parameter id="mw1b1524ec_4c48_4733_b1cd_1e8303100ce9" name="k16" value="0.90937"/>
      <parameter id="mwb069d9ce_4763_4966_9a0e_773306cbe64b" name="K16" value="0.19995"/>
      <parameter id="mw0622b775_3836_4931_b2c4_f561215dd46e" name="n16" value="0.95946"/>
      <parameter id="mw69d35c71_f234_4996_a08e_07c00157e01b" name="k17" value="8.20351"/>
      <parameter id="mwe29879d4_3388_48e3_8164_918c47952de2" name="k18" value="9.78311"/>
      <parameter id="mwad7eaabf_1582_46fc_95e1_f1464284a8be" name="k19" value="0.03618"/>
      <parameter id="mwc9f0e7de_6033_447b_9ca0_a125a5aae34a" name="qm1" value="0.16876"/>
      <parameter id="mw149ca820_5cb0_4aad_ab0c_dbef0fbef498" name="q2" value="2732.449953015"/>
      <parameter id="mwa8aa8f13_1d8a_4ecb_b686_80aafc39b488" name="qm2" value="3034.187058977"/>
      <parameter id="mwd1c87323_ebc0_435c_acfe_0a1f7b4b2b80" name="q3" value="0.625408231"/>
      <parameter id="mw08f38b92_dfa8_44f9_9db9_38d5b58ce557" name="q4" value="0.598651897"/>
      <parameter id="mw7e9488be_ca7d_46cb_8508_fd8a3b24387d" name="q5" value="1.413192278"/>
      <parameter id="mwa305599f_6981_4f2b_9481_791d8980e89b" name="q6" value="1595.49854"/>
      <parameter id="mw5e2309d4_3c6d_48b7_a8d8_a58ee86e7d3e" name="Q6" value="0.42387"/>
      <parameter id="mw098b1b22_3f9c_4e5a_86ae_a8567e2f41b8" name="n6" value="1.4"/>
      <parameter id="mwebf52ca4_6970_4476_b3fa_72c38ae7c250" name="q7" value="12.364945095"/>
      <parameter id="mw3cd8f7eb_049f_4ba5_839b_d45ad1d54930" name="q8" value="6.3971"/>
      <parameter id="mw43d7d961_28a5_44e4_a3c8_1260786d1ae7" name="l1" value="1.945386111"/>
      <parameter id="mw72b7941e_2e14_44cb_87c3_80f1577c7f50" name="lm1" value="0.015544848"/>
      <parameter id="mw206ab23b_f835_4666_b3dc_a0b0ab7db35a" name="l2" value="0.056962562"/>
      <parameter id="mw91b2c554_c07d_4ced_ad1d_19ac77cc9720" name="l3" value="0.023361884"/>
      <parameter id="mw323352a9_b99f_4521_9041_d40024005531" name="l4" value="0.022029239"/>
      <parameter id="mw824c635c_0eb3_4f1d_aed4_f21ac801982c" name="l5" value="0.8"/>
      <parameter id="mwa804dba1_b0c4_4bed_a4eb_5102959b3383" name="l6" value="0.147199257"/>
      <parameter id="mwced430e3_ef98_4fc5_bb49_fa51d9421a92" name="l7" value="0.086598611"/>
      <parameter id="mw58ea88e1_4130_48db_9557_a745371cdd91" name="l8" value="0.17"/>
      <parameter id="mw2116190b_0c11_492d_813e_6819c1463e51" name="l9" value="0.17"/>
      <parameter id="mw904a8cc6_c749_4886_a6e4_d3e5dc9d277b" name="lf" value="1.2"/>
      <parameter id="mwf6c36ff3_2236_4a2b_a34d_45737d02e92b" name="lf10" value="5"/>
      <parameter id="mwf2ab884a_8b20_4706_849a_c47233166c44" name="lf100" value="40"/>
      <parameter id="mwb869165f_6f98_4b06_87d0_2ced4baa6d9b" name="step1" value="5"/>
      <parameter id="mw96cc4122_45ef_468d_8b88_701364e25f01" name="step2" value="11.6667"/>
      <parameter id="mwa0e4e414_0f0d_456a_9134_0fd55beb5d9b" name="step3" value="5"/>
    </listOfParameters>
    <listOfRules>
      <rateRule variable="mw767a3d6d_6037_4408_8eaf_32debc008cc5">
        <math xmlns="http://www.w3.org/1998/Math/MathML">
          <apply>
            <plus/>
            <apply>
              <minus/>
              <apply>
                <plus/>
                <apply>
                  <minus/>
                  <apply>
                    <plus/>
                    <apply>
                      <minus/>
                      <apply>
                        <times/>
                        <ci> mwbf0991e6_64bd_4a39_b5b3_442d91e76648 </ci>
                        <ci> mwc5b93674_61a6_4763_b518_e28b9408c0df </ci>
                      </apply>
                      <apply>
                        <times/>
                        <apply>
                          <plus/>
                          <apply>
                            <times/>
                            <ci> mw904a8cc6_c749_4886_a6e4_d3e5dc9d277b </ci>
                            <apply>
                              <minus/>
                              <cn type="integer"> 1 </cn>
                              <apply>
                                <divide/>
                                <cn type="integer"> 1 </cn>
                                <apply>
                                  <plus/>
                                  <apply>
                                    <exp/>
                                    <apply>
                                      <times/>
                                      <cn type="integer"> 10000 </cn>
                                      <ci> t </ci>
                                    </apply>
                                  </apply>
                                  <cn type="integer"> 1 </cn>
                                </apply>
                              </apply>
                            </apply>
                          </apply>
                          <apply>
                            <times/>
                            <apply>
                              <minus/>
                              <ci> mwf6c36ff3_2236_4a2b_a34d_45737d02e92b </ci>
                              <ci> mw904a8cc6_c749_4886_a6e4_d3e5dc9d277b </ci>
                            </apply>
                            <apply>
                              <minus/>
                              <cn type="integer"> 1 </cn>
                              <apply>
                                <divide/>
                                <cn type="integer"> 1 </cn>
                                <apply>
                                  <plus/>
                                  <apply>
                                    <exp/>
                                    <apply>
                                      <times/>
                                      <cn type="integer"> 10000 </cn>
                                      <apply>
                                        <minus/>
                                        <ci> t </ci>
                                        <ci> mwb869165f_6f98_4b06_87d0_2ced4baa6d9b </ci>
                                      </apply>
                                    </apply>
                                  </apply>
                                  <cn type="integer"> 1 </cn>
                                </apply>
                              </apply>
                            </apply>
                          </apply>
                          <apply>
                            <times/>
                            <apply>
                              <minus/>
                              <ci> mwf2ab884a_8b20_4706_849a_c47233166c44 </ci>
                              <ci> mwf6c36ff3_2236_4a2b_a34d_45737d02e92b </ci>
                            </apply>
                            <apply>
                              <minus/>
                              <cn type="integer"> 1 </cn>
                              <apply>
                                <divide/>
                                <cn type="integer"> 1 </cn>
                                <apply>
                                  <plus/>
                                  <apply>
                                    <exp/>
                                    <apply>
                                      <times/>
                                      <cn type="integer"> 10000 </cn>
                                      <apply>
                                        <minus/>
                                        <ci> t </ci>
                                        <apply>
                                          <plus/>
                                          <ci> mwb869165f_6f98_4b06_87d0_2ced4baa6d9b </ci>
                                          <ci> mw96cc4122_45ef_468d_8b88_701364e25f01 </ci>
                                        </apply>
                                      </apply>
                                    </apply>
                                  </apply>
                                  <cn type="integer"> 1 </cn>
                                </apply>
                              </apply>
                            </apply>
                          </apply>
                        </apply>
                        <ci> mw767a3d6d_6037_4408_8eaf_32debc008cc5 </ci>
                      </apply>
                    </apply>
                    <apply>
                      <times/>
                      <cn type="integer"> 2 </cn>
                      <ci> mw58ea88e1_4130_48db_9557_a745371cdd91 </ci>
                      <ci> mwafb5b34f_c691_4d15_96f3_cc94ef80e000 </ci>
                    </apply>
                  </apply>
                  <apply>
                    <times/>
                    <ci> mw767a3d6d_6037_4408_8eaf_32debc008cc5 </ci>
                    <ci> mw3df6cbf5_af86_46ed_b801_439d3bb107ac </ci>
                  </apply>
                </apply>
                <apply>
                  <divide/>
                  <apply>
                    <times/>
                    <ci> mw1b1524ec_4c48_4733_b1cd_1e8303100ce9 </ci>
                    <apply>
                      <power/>
                      <ci> mwc235ab56_17a2_4628_92f9_185a1ebd19a7 </ci>
                      <ci> mw0622b775_3836_4931_b2c4_f561215dd46e </ci>
                    </apply>
                  </apply>
                  <apply>
                    <plus/>
                    <apply>
                      <power/>
                      <ci> mwc235ab56_17a2_4628_92f9_185a1ebd19a7 </ci>
                      <ci> mw0622b775_3836_4931_b2c4_f561215dd46e </ci>
                    </apply>
                    <apply>
                      <power/>
                      <ci> mwb069d9ce_4763_4966_9a0e_773306cbe64b </ci>
                      <ci> mw0622b775_3836_4931_b2c4_f561215dd46e </ci>
                    </apply>
                  </apply>
                </apply>
                <apply>
                  <times/>
                  <ci> mw6855d161_4921_4da9_8b4d_5ca4db9a45f0 </ci>
                  <ci> mwa8f92466_6c88_4b44_8ca1_b90f0ab24ba3 </ci>
                </apply>
              </apply>
              <apply>
                <divide/>
                <apply>
                  <times/>
                  <ci> mwdc19dccf_6f38_4f83_a551_d867cafd0629 </ci>
                  <ci> mw767a3d6d_6037_4408_8eaf_32debc008cc5 </ci>
                  <apply>
                    <power/>
                    <ci> mwaa2113fb_6954_48f5_a0fa_0fbaf5e7f78c </ci>
                    <ci> mw70bc8923_9d1f_462b_a755_46c2c430f270 </ci>
                  </apply>
                </apply>
                <apply>
                  <plus/>
                  <apply>
                    <power/>
                    <ci> mwaa2113fb_6954_48f5_a0fa_0fbaf5e7f78c </ci>
                    <ci> mw70bc8923_9d1f_462b_a755_46c2c430f270 </ci>
                  </apply>
                  <apply>
                    <power/>
                    <ci> mw8669669a_c24d_42e6_ba49_5c782280ab83 </ci>
                    <ci> mw70bc8923_9d1f_462b_a755_46c2c430f270 </ci>
                  </apply>
                </apply>
              </apply>
            </apply>
            <apply>
              <times/>
              <ci> mw824c635c_0eb3_4f1d_aed4_f21ac801982c </ci>
              <ci> mw19852a90_ef34_4b78_b8da_6f15afb15e63 </ci>
            </apply>
          </apply>
        </math>
      </rateRule>
      <rateRule variable="mwc5b93674_61a6_4763_b518_e28b9408c0df">
        <math xmlns="http://www.w3.org/1998/Math/MathML">
          <apply>
            <plus/>
            <apply>
              <minus/>
              <apply>
                <minus/>
                <apply>
                  <minus/>
                  <apply>
                    <plus/>
                    <apply>
                      <minus/>
                      <apply>
                        <plus/>
                        <apply>
                          <minus/>
                          <apply>
                            <times/>
                            <apply>
                              <plus/>
                              <apply>
                                <times/>
                                <ci> mw904a8cc6_c749_4886_a6e4_d3e5dc9d277b </ci>
                                <apply>
                                  <minus/>
                                  <cn type="integer"> 1 </cn>
                                  <apply>
                                    <divide/>
                                    <cn type="integer"> 1 </cn>
                                    <apply>
                                      <plus/>
                                      <apply>
                                        <exp/>
                                        <apply>
                                          <times/>
                                          <cn type="integer"> 10000 </cn>
                                          <ci> t </ci>
                                        </apply>
                                      </apply>
                                      <cn type="integer"> 1 </cn>
                                    </apply>
                                  </apply>
                                </apply>
                              </apply>
                              <apply>
                                <times/>
                                <apply>
                                  <minus/>
                                  <ci> mwf6c36ff3_2236_4a2b_a34d_45737d02e92b </ci>
                                  <ci> mw904a8cc6_c749_4886_a6e4_d3e5dc9d277b </ci>
                                </apply>
                                <apply>
                                  <minus/>
                                  <cn type="integer"> 1 </cn>
                                  <apply>
                                    <divide/>
                                    <cn type="integer"> 1 </cn>
                                    <apply>
                                      <plus/>
                                      <apply>
                                        <exp/>
                                        <apply>
                                          <times/>
                                          <cn type="integer"> 10000 </cn>
                                          <apply>
                                            <minus/>
                                            <ci> t </ci>
                                            <ci> mwb869165f_6f98_4b06_87d0_2ced4baa6d9b </ci>
                                          </apply>
                                        </apply>
                                      </apply>
                                      <cn type="integer"> 1 </cn>
                                    </apply>
                                  </apply>
                                </apply>
                              </apply>
                              <apply>
                                <times/>
                                <apply>
                                  <minus/>
                                  <ci> mwf2ab884a_8b20_4706_849a_c47233166c44 </ci>
                                  <ci> mwf6c36ff3_2236_4a2b_a34d_45737d02e92b </ci>
                                </apply>
                                <apply>
                                  <minus/>
                                  <cn type="integer"> 1 </cn>
                                  <apply>
                                    <divide/>
                                    <cn type="integer"> 1 </cn>
                                    <apply>
                                      <plus/>
                                      <apply>
                                        <exp/>
                                        <apply>
                                          <times/>
                                          <cn type="integer"> 10000 </cn>
                                          <apply>
                                            <minus/>
                                            <ci> t </ci>
                                            <apply>
                                              <plus/>
                                              <ci> mwb869165f_6f98_4b06_87d0_2ced4baa6d9b </ci>
                                              <ci> mw96cc4122_45ef_468d_8b88_701364e25f01 </ci>
                                            </apply>
                                          </apply>
                                        </apply>
                                      </apply>
                                      <cn type="integer"> 1 </cn>
                                    </apply>
                                  </apply>
                                </apply>
                              </apply>
                            </apply>
                            <ci> mw767a3d6d_6037_4408_8eaf_32debc008cc5 </ci>
                          </apply>
                          <apply>
                            <times/>
                            <ci> mwbf0991e6_64bd_4a39_b5b3_442d91e76648 </ci>
                            <ci> mwc5b93674_61a6_4763_b518_e28b9408c0df </ci>
                          </apply>
                        </apply>
                        <apply>
                          <times/>
                          <ci> mw72b7941e_2e14_44cb_87c3_80f1577c7f50 </ci>
                          <ci> mw19852a90_ef34_4b78_b8da_6f15afb15e63 </ci>
                        </apply>
                      </apply>
                      <apply>
                        <times/>
                        <ci> mw43d7d961_28a5_44e4_a3c8_1260786d1ae7 </ci>
                        <ci> mwc5b93674_61a6_4763_b518_e28b9408c0df </ci>
                        <ci> mw40694abd_d96c_4734_b894_74a3c311e4fc </ci>
                      </apply>
                    </apply>
                    <apply>
                      <times/>
                      <cn type="integer"> 2 </cn>
                      <ci> mwcb2b7c18_f534_4cca_92e6_0d0f7f280f0a </ci>
                      <ci> mwafb5b34f_c691_4d15_96f3_cc94ef80e000 </ci>
                    </apply>
                  </apply>
                  <apply>
                    <times/>
                    <cn type="integer"> 2 </cn>
                    <ci> mw4384e306_7bb5_409a_b9cd_ae446cb13476 </ci>
                    <apply>
                      <power/>
                      <ci> mwc5b93674_61a6_4763_b518_e28b9408c0df </ci>
                      <cn type="integer"> 2 </cn>
                    </apply>
                  </apply>
                </apply>
                <apply>
                  <times/>
                  <ci> mw7b12b516_8663_46b7_b67f_9b891eff6d61 </ci>
                  <ci> mwc5b93674_61a6_4763_b518_e28b9408c0df </ci>
                </apply>
              </apply>
              <apply>
                <divide/>
                <apply>
                  <times/>
                  <ci> mw3ccbc8a4_a3f6_45fd_9c02_3d406c03f5d2 </ci>
                  <ci> mwc5b93674_61a6_4763_b518_e28b9408c0df </ci>
                  <apply>
                    <power/>
                    <ci> mwaa2113fb_6954_48f5_a0fa_0fbaf5e7f78c </ci>
                    <ci> mw1cbb8de7_efe0_4b54_a5c2_0162fc870239 </ci>
                  </apply>
                </apply>
                <apply>
                  <plus/>
                  <apply>
                    <power/>
                    <ci> mwaa2113fb_6954_48f5_a0fa_0fbaf5e7f78c </ci>
                    <ci> mw1cbb8de7_efe0_4b54_a5c2_0162fc870239 </ci>
                  </apply>
                  <apply>
                    <power/>
                    <ci> mw35705a60_c1d5_4330_a302_8a0898422da6 </ci>
                    <ci> mw1cbb8de7_efe0_4b54_a5c2_0162fc870239 </ci>
                  </apply>
                </apply>
              </apply>
            </apply>
            <apply>
              <times/>
              <ci> mw995be0a1_c10a_41aa_b110_faf2d7b4cae5 </ci>
              <ci> mw44006683_d7fe_4b70_90f8_0108e9149a20 </ci>
            </apply>
            <apply>
              <times/>
              <ci> mw323352a9_b99f_4521_9041_d40024005531 </ci>
              <ci> mw19852a90_ef34_4b78_b8da_6f15afb15e63 </ci>
            </apply>
          </apply>
        </math>
      </rateRule>
      <rateRule variable="mwafb5b34f_c691_4d15_96f3_cc94ef80e000">
        <math xmlns="http://www.w3.org/1998/Math/MathML">
          <apply>
            <minus/>
            <apply>
              <times/>
              <ci> mw4384e306_7bb5_409a_b9cd_ae446cb13476 </ci>
              <apply>
                <power/>
                <ci> mwc5b93674_61a6_4763_b518_e28b9408c0df </ci>
                <cn type="integer"> 2 </cn>
              </apply>
            </apply>
            <apply>
              <times/>
              <ci> mwafb5b34f_c691_4d15_96f3_cc94ef80e000 </ci>
              <apply>
                <plus/>
                <ci> mwcb2b7c18_f534_4cca_92e6_0d0f7f280f0a </ci>
                <ci> mwe56cc4d7_edc4_4944_8f10_86e5738d00b1 </ci>
                <ci> mw58ea88e1_4130_48db_9557_a745371cdd91 </ci>
              </apply>
            </apply>
          </apply>
        </math>
      </rateRule>
      <rateRule variable="mw6855d161_4921_4da9_8b4d_5ca4db9a45f0">
        <math xmlns="http://www.w3.org/1998/Math/MathML">
          <apply>
            <plus/>
            <apply>
              <minus/>
              <apply>
                <plus/>
                <apply>
                  <minus/>
                  <apply>
                    <plus/>
                    <apply>
                      <times/>
                      <apply>
                        <minus/>
                        <ci> mw6855d161_4921_4da9_8b4d_5ca4db9a45f0 </ci>
                      </apply>
                      <ci> mwa8f92466_6c88_4b44_8ca1_b90f0ab24ba3 </ci>
                    </apply>
                    <apply>
                      <divide/>
                      <apply>
                        <times/>
                        <ci> mwdc19dccf_6f38_4f83_a551_d867cafd0629 </ci>
                        <ci> mw767a3d6d_6037_4408_8eaf_32debc008cc5 </ci>
                        <apply>
                          <power/>
                          <ci> mwaa2113fb_6954_48f5_a0fa_0fbaf5e7f78c </ci>
                          <ci> mw70bc8923_9d1f_462b_a755_46c2c430f270 </ci>
                        </apply>
                      </apply>
                      <apply>
                        <plus/>
                        <apply>
                          <power/>
                          <ci> mwaa2113fb_6954_48f5_a0fa_0fbaf5e7f78c </ci>
                          <ci> mw70bc8923_9d1f_462b_a755_46c2c430f270 </ci>
                        </apply>
                        <apply>
                          <power/>
                          <ci> mw8669669a_c24d_42e6_ba49_5c782280ab83 </ci>
                          <ci> mw70bc8923_9d1f_462b_a755_46c2c430f270 </ci>
                        </apply>
                      </apply>
                    </apply>
                  </apply>
                  <apply>
                    <times/>
                    <ci> mw6855d161_4921_4da9_8b4d_5ca4db9a45f0 </ci>
                    <apply>
                      <plus/>
                      <apply>
                        <times/>
                        <ci> mw904a8cc6_c749_4886_a6e4_d3e5dc9d277b </ci>
                        <apply>
                          <minus/>
                          <cn type="integer"> 1 </cn>
                          <apply>
                            <divide/>
                            <cn type="integer"> 1 </cn>
                            <apply>
                              <plus/>
                              <apply>
                                <exp/>
                                <apply>
                                  <times/>
                                  <cn type="integer"> 10000 </cn>
                                  <ci> t </ci>
                                </apply>
                              </apply>
                              <cn type="integer"> 1 </cn>
                            </apply>
                          </apply>
                        </apply>
                      </apply>
                      <apply>
                        <times/>
                        <apply>
                          <minus/>
                          <ci> mwf6c36ff3_2236_4a2b_a34d_45737d02e92b </ci>
                          <ci> mw904a8cc6_c749_4886_a6e4_d3e5dc9d277b </ci>
                        </apply>
                        <apply>
                          <minus/>
                          <cn type="integer"> 1 </cn>
                          <apply>
                            <divide/>
                            <cn type="integer"> 1 </cn>
                            <apply>
                              <plus/>
                              <apply>
                                <exp/>
                                <apply>
                                  <times/>
                                  <cn type="integer"> 10000 </cn>
                                  <apply>
                                    <minus/>
                                    <ci> t </ci>
                                    <ci> mwb869165f_6f98_4b06_87d0_2ced4baa6d9b </ci>
                                  </apply>
                                </apply>
                              </apply>
                              <cn type="integer"> 1 </cn>
                            </apply>
                          </apply>
                        </apply>
                      </apply>
                      <apply>
                        <times/>
                        <apply>
                          <minus/>
                          <ci> mwf2ab884a_8b20_4706_849a_c47233166c44 </ci>
                          <ci> mwf6c36ff3_2236_4a2b_a34d_45737d02e92b </ci>
                        </apply>
                        <apply>
                          <minus/>
                          <cn type="integer"> 1 </cn>
                          <apply>
                            <divide/>
                            <cn type="integer"> 1 </cn>
                            <apply>
                              <plus/>
                              <apply>
                                <exp/>
                                <apply>
                                  <times/>
                                  <cn type="integer"> 10000 </cn>
                                  <apply>
                                    <minus/>
                                    <ci> t </ci>
                                    <apply>
                                      <plus/>
                                      <ci> mwb869165f_6f98_4b06_87d0_2ced4baa6d9b </ci>
                                      <ci> mw96cc4122_45ef_468d_8b88_701364e25f01 </ci>
                                    </apply>
                                  </apply>
                                </apply>
                              </apply>
                              <cn type="integer"> 1 </cn>
                            </apply>
                          </apply>
                        </apply>
                      </apply>
                    </apply>
                  </apply>
                </apply>
                <apply>
                  <times/>
                  <ci> mwbf0991e6_64bd_4a39_b5b3_442d91e76648 </ci>
                  <ci> mw44006683_d7fe_4b70_90f8_0108e9149a20 </ci>
                </apply>
              </apply>
              <apply>
                <times/>
                <ci> mwbc8e8ead_66a4_47d4_a34f_3c57d7070776 </ci>
                <ci> mw6855d161_4921_4da9_8b4d_5ca4db9a45f0 </ci>
              </apply>
            </apply>
            <apply>
              <times/>
              <ci> mwced430e3_ef98_4fc5_bb49_fa51d9421a92 </ci>
              <ci> mw3a128aac_d910_430d_b86b_ff4ae11072d6 </ci>
            </apply>
          </apply>
        </math>
      </rateRule>
      <rateRule variable="mw44006683_d7fe_4b70_90f8_0108e9149a20">
        <math xmlns="http://www.w3.org/1998/Math/MathML">
          <apply>
            <plus/>
            <apply>
              <minus/>
              <apply>
                <minus/>
                <apply>
                  <minus/>
                  <apply>
                    <plus/>
                    <apply>
                      <minus/>
                      <apply>
                        <times/>
                        <ci> mw3ccbc8a4_a3f6_45fd_9c02_3d406c03f5d2 </ci>
                        <ci> mwc5b93674_61a6_4763_b518_e28b9408c0df </ci>
                        <apply>
                          <divide/>
                          <apply>
                            <power/>
                            <ci> mwaa2113fb_6954_48f5_a0fa_0fbaf5e7f78c </ci>
                            <ci> mw1cbb8de7_efe0_4b54_a5c2_0162fc870239 </ci>
                          </apply>
                          <apply>
                            <plus/>
                            <apply>
                              <power/>
                              <ci> mwaa2113fb_6954_48f5_a0fa_0fbaf5e7f78c </ci>
                              <ci> mw1cbb8de7_efe0_4b54_a5c2_0162fc870239 </ci>
                            </apply>
                            <apply>
                              <power/>
                              <ci> mw35705a60_c1d5_4330_a302_8a0898422da6 </ci>
                              <ci> mw1cbb8de7_efe0_4b54_a5c2_0162fc870239 </ci>
                            </apply>
                          </apply>
                        </apply>
                      </apply>
                      <apply>
                        <times/>
                        <ci> mw995be0a1_c10a_41aa_b110_faf2d7b4cae5 </ci>
                        <ci> mw44006683_d7fe_4b70_90f8_0108e9149a20 </ci>
                      </apply>
                    </apply>
                    <apply>
                      <times/>
                      <apply>
                        <plus/>
                        <apply>
                          <times/>
                          <ci> mw904a8cc6_c749_4886_a6e4_d3e5dc9d277b </ci>
                          <apply>
                            <minus/>
                            <cn type="integer"> 1 </cn>
                            <apply>
                              <divide/>
                              <cn type="integer"> 1 </cn>
                              <apply>
                                <plus/>
                                <apply>
                                  <exp/>
                                  <apply>
                                    <times/>
                                    <cn type="integer"> 10000 </cn>
                                    <ci> t </ci>
                                  </apply>
                                </apply>
                                <cn type="integer"> 1 </cn>
                              </apply>
                            </apply>
                          </apply>
                        </apply>
                        <apply>
                          <times/>
                          <apply>
                            <minus/>
                            <ci> mwf6c36ff3_2236_4a2b_a34d_45737d02e92b </ci>
                            <ci> mw904a8cc6_c749_4886_a6e4_d3e5dc9d277b </ci>
                          </apply>
                          <apply>
                            <minus/>
                            <cn type="integer"> 1 </cn>
                            <apply>
                              <divide/>
                              <cn type="integer"> 1 </cn>
                              <apply>
                                <plus/>
                                <apply>
                                  <exp/>
                                  <apply>
                                    <times/>
                                    <cn type="integer"> 10000 </cn>
                                    <apply>
                                      <minus/>
                                      <ci> t </ci>
                                      <ci> mwb869165f_6f98_4b06_87d0_2ced4baa6d9b </ci>
                                    </apply>
                                  </apply>
                                </apply>
                                <cn type="integer"> 1 </cn>
                              </apply>
                            </apply>
                          </apply>
                        </apply>
                        <apply>
                          <times/>
                          <apply>
                            <minus/>
                            <ci> mwf2ab884a_8b20_4706_849a_c47233166c44 </ci>
                            <ci> mwf6c36ff3_2236_4a2b_a34d_45737d02e92b </ci>
                          </apply>
                          <apply>
                            <minus/>
                            <cn type="integer"> 1 </cn>
                            <apply>
                              <divide/>
                              <cn type="integer"> 1 </cn>
                              <apply>
                                <plus/>
                                <apply>
                                  <exp/>
                                  <apply>
                                    <times/>
                                    <cn type="integer"> 10000 </cn>
                                    <apply>
                                      <minus/>
                                      <ci> t </ci>
                                      <apply>
                                        <plus/>
                                        <ci> mwb869165f_6f98_4b06_87d0_2ced4baa6d9b </ci>
                                        <ci> mw96cc4122_45ef_468d_8b88_701364e25f01 </ci>
                                      </apply>
                                    </apply>
                                  </apply>
                                </apply>
                                <cn type="integer"> 1 </cn>
                              </apply>
                            </apply>
                          </apply>
                        </apply>
                      </apply>
                      <ci> mw6855d161_4921_4da9_8b4d_5ca4db9a45f0 </ci>
                    </apply>
                  </apply>
                  <apply>
                    <times/>
                    <ci> mwbf0991e6_64bd_4a39_b5b3_442d91e76648 </ci>
                    <ci> mw44006683_d7fe_4b70_90f8_0108e9149a20 </ci>
                  </apply>
                </apply>
                <apply>
                  <times/>
                  <ci> mw5de98413_065a_4ec2_83e5_58f18e62e8ac </ci>
                  <ci> mw44006683_d7fe_4b70_90f8_0108e9149a20 </ci>
                </apply>
              </apply>
              <apply>
                <times/>
                <ci> mw43d7d961_28a5_44e4_a3c8_1260786d1ae7 </ci>
                <ci> mw40694abd_d96c_4734_b894_74a3c311e4fc </ci>
                <ci> mw44006683_d7fe_4b70_90f8_0108e9149a20 </ci>
              </apply>
            </apply>
            <apply>
              <times/>
              <ci> mw3a128aac_d910_430d_b86b_ff4ae11072d6 </ci>
              <ci> mw72b7941e_2e14_44cb_87c3_80f1577c7f50 </ci>
            </apply>
            <apply>
              <times/>
              <ci> mwa804dba1_b0c4_4bed_a4eb_5102959b3383 </ci>
              <ci> mw3a128aac_d910_430d_b86b_ff4ae11072d6 </ci>
            </apply>
          </apply>
        </math>
      </rateRule>
      <rateRule variable="mw4712c577_055d_43e5_8047_50936aa2cadf">
        <math xmlns="http://www.w3.org/1998/Math/MathML">
          <apply>
            <plus/>
            <apply>
              <minus/>
              <apply>
                <minus/>
                <apply>
                  <plus/>
                  <apply>
                    <times/>
                    <ci> mwebf52ca4_6970_4476_b3fa_72c38ae7c250 </ci>
                    <ci> mwd8f452d1_7d83_4286_a578_39de75d824f6 </ci>
                  </apply>
                  <apply>
                    <times/>
                    <ci> mwc9f0e7de_6033_447b_9ca0_a125a5aae34a </ci>
                    <ci> mw40694abd_d96c_4734_b894_74a3c311e4fc </ci>
                  </apply>
                </apply>
                <apply>
                  <times/>
                  <apply>
                    <plus/>
                    <apply>
                      <times/>
                      <ci> mw904a8cc6_c749_4886_a6e4_d3e5dc9d277b </ci>
                      <apply>
                        <minus/>
                        <cn type="integer"> 1 </cn>
                        <apply>
                          <divide/>
                          <cn type="integer"> 1 </cn>
                          <apply>
                            <plus/>
                            <apply>
                              <exp/>
                              <apply>
                                <times/>
                                <cn type="integer"> 10000 </cn>
                                <ci> t </ci>
                              </apply>
                            </apply>
                            <cn type="integer"> 1 </cn>
                          </apply>
                        </apply>
                      </apply>
                    </apply>
                    <apply>
                      <times/>
                      <apply>
                        <minus/>
                        <ci> mwf6c36ff3_2236_4a2b_a34d_45737d02e92b </ci>
                        <ci> mw904a8cc6_c749_4886_a6e4_d3e5dc9d277b </ci>
                      </apply>
                      <apply>
                        <minus/>
                        <cn type="integer"> 1 </cn>
                        <apply>
                          <divide/>
                          <cn type="integer"> 1 </cn>
                          <apply>
                            <plus/>
                            <apply>
                              <exp/>
                              <apply>
                                <times/>
                                <cn type="integer"> 10000 </cn>
                                <apply>
                                  <minus/>
                                  <ci> t </ci>
                                  <ci> mwb869165f_6f98_4b06_87d0_2ced4baa6d9b </ci>
                                </apply>
                              </apply>
                            </apply>
                            <cn type="integer"> 1 </cn>
                          </apply>
                        </apply>
                      </apply>
                    </apply>
                    <apply>
                      <times/>
                      <apply>
                        <minus/>
                        <ci> mwf2ab884a_8b20_4706_849a_c47233166c44 </ci>
                        <ci> mwf6c36ff3_2236_4a2b_a34d_45737d02e92b </ci>
                      </apply>
                      <apply>
                        <minus/>
                        <cn type="integer"> 1 </cn>
                        <apply>
                          <divide/>
                          <cn type="integer"> 1 </cn>
                          <apply>
                            <plus/>
                            <apply>
                              <exp/>
                              <apply>
                                <times/>
                                <cn type="integer"> 10000 </cn>
                                <apply>
                                  <minus/>
                                  <ci> t </ci>
                                  <apply>
                                    <plus/>
                                    <ci> mwb869165f_6f98_4b06_87d0_2ced4baa6d9b </ci>
                                    <ci> mw96cc4122_45ef_468d_8b88_701364e25f01 </ci>
                                  </apply>
                                </apply>
                              </apply>
                            </apply>
                            <cn type="integer"> 1 </cn>
                          </apply>
                        </apply>
                      </apply>
                    </apply>
                  </apply>
                  <ci> mw4712c577_055d_43e5_8047_50936aa2cadf </ci>
                </apply>
              </apply>
              <apply>
                <times/>
                <ci> mw4712c577_055d_43e5_8047_50936aa2cadf </ci>
                <ci> mwd1c87323_ebc0_435c_acfe_0a1f7b4b2b80 </ci>
              </apply>
            </apply>
            <apply>
              <times/>
              <ci> mw323352a9_b99f_4521_9041_d40024005531 </ci>
              <ci> mw19852a90_ef34_4b78_b8da_6f15afb15e63 </ci>
            </apply>
            <apply>
              <times/>
              <ci> mwa804dba1_b0c4_4bed_a4eb_5102959b3383 </ci>
              <ci> mw3a128aac_d910_430d_b86b_ff4ae11072d6 </ci>
            </apply>
            <apply>
              <times/>
              <cn type="integer"> 2 </cn>
              <ci> mw2116190b_0c11_492d_813e_6819c1463e51 </ci>
              <ci> mw73ea68a1_e7a0_4474_b3eb_d0a3a22973ea </ci>
            </apply>
          </apply>
        </math>
      </rateRule>
      <rateRule variable="mw40694abd_d96c_4734_b894_74a3c311e4fc">
        <math xmlns="http://www.w3.org/1998/Math/MathML">
          <apply>
            <plus/>
            <apply>
              <minus/>
              <apply>
                <plus/>
                <apply>
                  <minus/>
                  <apply>
                    <minus/>
                    <apply>
                      <minus/>
                      <apply>
                        <plus/>
                        <apply>
                          <minus/>
                          <apply>
                            <times/>
                            <apply>
                              <plus/>
                              <apply>
                                <times/>
                                <ci> mw904a8cc6_c749_4886_a6e4_d3e5dc9d277b </ci>
                                <apply>
                                  <minus/>
                                  <cn type="integer"> 1 </cn>
                                  <apply>
                                    <divide/>
                                    <cn type="integer"> 1 </cn>
                                    <apply>
                                      <plus/>
                                      <apply>
                                        <exp/>
                                        <apply>
                                          <times/>
                                          <cn type="integer"> 10000 </cn>
                                          <ci> t </ci>
                                        </apply>
                                      </apply>
                                      <cn type="integer"> 1 </cn>
                                    </apply>
                                  </apply>
                                </apply>
                              </apply>
                              <apply>
                                <times/>
                                <apply>
                                  <minus/>
                                  <ci> mwf6c36ff3_2236_4a2b_a34d_45737d02e92b </ci>
                                  <ci> mw904a8cc6_c749_4886_a6e4_d3e5dc9d277b </ci>
                                </apply>
                                <apply>
                                  <minus/>
                                  <cn type="integer"> 1 </cn>
                                  <apply>
                                    <divide/>
                                    <cn type="integer"> 1 </cn>
                                    <apply>
                                      <plus/>
                                      <apply>
                                        <exp/>
                                        <apply>
                                          <times/>
                                          <cn type="integer"> 10000 </cn>
                                          <apply>
                                            <minus/>
                                            <ci> t </ci>
                                            <ci> mwb869165f_6f98_4b06_87d0_2ced4baa6d9b </ci>
                                          </apply>
                                        </apply>
                                      </apply>
                                      <cn type="integer"> 1 </cn>
                                    </apply>
                                  </apply>
                                </apply>
                              </apply>
                              <apply>
                                <times/>
                                <apply>
                                  <minus/>
                                  <ci> mwf2ab884a_8b20_4706_849a_c47233166c44 </ci>
                                  <ci> mwf6c36ff3_2236_4a2b_a34d_45737d02e92b </ci>
                                </apply>
                                <apply>
                                  <minus/>
                                  <cn type="integer"> 1 </cn>
                                  <apply>
                                    <divide/>
                                    <cn type="integer"> 1 </cn>
                                    <apply>
                                      <plus/>
                                      <apply>
                                        <exp/>
                                        <apply>
                                          <times/>
                                          <cn type="integer"> 10000 </cn>
                                          <apply>
                                            <minus/>
                                            <ci> t </ci>
                                            <apply>
                                              <plus/>
                                              <ci> mwb869165f_6f98_4b06_87d0_2ced4baa6d9b </ci>
                                              <ci> mw96cc4122_45ef_468d_8b88_701364e25f01 </ci>
                                            </apply>
                                          </apply>
                                        </apply>
                                      </apply>
                                      <cn type="integer"> 1 </cn>
                                    </apply>
                                  </apply>
                                </apply>
                              </apply>
                            </apply>
                            <ci> mw4712c577_055d_43e5_8047_50936aa2cadf </ci>
                          </apply>
                          <apply>
                            <times/>
                            <ci> mwc9f0e7de_6033_447b_9ca0_a125a5aae34a </ci>
                            <ci> mw40694abd_d96c_4734_b894_74a3c311e4fc </ci>
                          </apply>
                        </apply>
                        <apply>
                          <times/>
                          <ci> mw72b7941e_2e14_44cb_87c3_80f1577c7f50 </ci>
                          <ci> mw19852a90_ef34_4b78_b8da_6f15afb15e63 </ci>
                        </apply>
                      </apply>
                      <apply>
                        <times/>
                        <ci> mw43d7d961_28a5_44e4_a3c8_1260786d1ae7 </ci>
                        <ci> mw40694abd_d96c_4734_b894_74a3c311e4fc </ci>
                        <ci> mwc5b93674_61a6_4763_b518_e28b9408c0df </ci>
                      </apply>
                    </apply>
                    <apply>
                      <times/>
                      <ci> mw08f38b92_dfa8_44f9_9db9_38d5b58ce557 </ci>
                      <ci> mw40694abd_d96c_4734_b894_74a3c311e4fc </ci>
                    </apply>
                  </apply>
                  <apply>
                    <times/>
                    <ci> mw149ca820_5cb0_4aad_ab0c_dbef0fbef498 </ci>
                    <cn type="integer"> 2 </cn>
                    <apply>
                      <power/>
                      <ci> mw40694abd_d96c_4734_b894_74a3c311e4fc </ci>
                      <cn type="integer"> 2 </cn>
                    </apply>
                  </apply>
                </apply>
                <apply>
                  <times/>
                  <ci> mwa8aa8f13_1d8a_4ecb_b686_80aafc39b488 </ci>
                  <cn type="integer"> 2 </cn>
                  <ci> mw73ea68a1_e7a0_4474_b3eb_d0a3a22973ea </ci>
                </apply>
                <apply>
                  <times/>
                  <ci> mw824c635c_0eb3_4f1d_aed4_f21ac801982c </ci>
                  <ci> mw19852a90_ef34_4b78_b8da_6f15afb15e63 </ci>
                </apply>
                <apply>
                  <times/>
                  <ci> mwced430e3_ef98_4fc5_bb49_fa51d9421a92 </ci>
                  <ci> mw3a128aac_d910_430d_b86b_ff4ae11072d6 </ci>
                </apply>
              </apply>
              <apply>
                <times/>
                <ci> mw43d7d961_28a5_44e4_a3c8_1260786d1ae7 </ci>
                <ci> mw40694abd_d96c_4734_b894_74a3c311e4fc </ci>
                <ci> mw44006683_d7fe_4b70_90f8_0108e9149a20 </ci>
              </apply>
            </apply>
            <apply>
              <times/>
              <ci> mw3a128aac_d910_430d_b86b_ff4ae11072d6 </ci>
              <ci> mw72b7941e_2e14_44cb_87c3_80f1577c7f50 </ci>
            </apply>
          </apply>
        </math>
      </rateRule>
      <rateRule variable="mw73ea68a1_e7a0_4474_b3eb_d0a3a22973ea">
        <math xmlns="http://www.w3.org/1998/Math/MathML">
          <apply>
            <minus/>
            <apply>
              <minus/>
              <apply>
                <minus/>
                <apply>
                  <times/>
                  <ci> mw149ca820_5cb0_4aad_ab0c_dbef0fbef498 </ci>
                  <apply>
                    <power/>
                    <ci> mw40694abd_d96c_4734_b894_74a3c311e4fc </ci>
                    <cn type="integer"> 2 </cn>
                  </apply>
                </apply>
                <apply>
                  <times/>
                  <ci> mwa8aa8f13_1d8a_4ecb_b686_80aafc39b488 </ci>
                  <ci> mw73ea68a1_e7a0_4474_b3eb_d0a3a22973ea </ci>
                </apply>
              </apply>
              <apply>
                <times/>
                <ci> mw7e9488be_ca7d_46cb_8508_fd8a3b24387d </ci>
                <ci> mw73ea68a1_e7a0_4474_b3eb_d0a3a22973ea </ci>
              </apply>
            </apply>
            <apply>
              <times/>
              <ci> mw2116190b_0c11_492d_813e_6819c1463e51 </ci>
              <ci> mw73ea68a1_e7a0_4474_b3eb_d0a3a22973ea </ci>
            </apply>
          </apply>
        </math>
      </rateRule>
      <rateRule variable="mw19852a90_ef34_4b78_b8da_6f15afb15e63">
        <math xmlns="http://www.w3.org/1998/Math/MathML">
          <apply>
            <minus/>
            <apply>
              <minus/>
              <apply>
                <plus/>
                <apply>
                  <minus/>
                  <apply>
                    <minus/>
                    <apply>
                      <times/>
                      <ci> mw43d7d961_28a5_44e4_a3c8_1260786d1ae7 </ci>
                      <ci> mw40694abd_d96c_4734_b894_74a3c311e4fc </ci>
                      <ci> mwc5b93674_61a6_4763_b518_e28b9408c0df </ci>
                    </apply>
                    <apply>
                      <times/>
                      <ci> mw19852a90_ef34_4b78_b8da_6f15afb15e63 </ci>
                      <apply>
                        <plus/>
                        <ci> mw72b7941e_2e14_44cb_87c3_80f1577c7f50 </ci>
                        <ci> mw206ab23b_f835_4666_b3dc_a0b0ab7db35a </ci>
                      </apply>
                    </apply>
                  </apply>
                  <apply>
                    <times/>
                    <ci> mw63021873_ed8b_4c4f_83e0_1915ba765caf </ci>
                    <ci> mw19852a90_ef34_4b78_b8da_6f15afb15e63 </ci>
                    <apply>
                      <divide/>
                      <ci> mwaa2113fb_6954_48f5_a0fa_0fbaf5e7f78c </ci>
                      <apply>
                        <plus/>
                        <ci> mwaa2113fb_6954_48f5_a0fa_0fbaf5e7f78c </ci>
                        <ci> mw910a4adf_b4a0_482f_8b5d_467757a2b22d </ci>
                      </apply>
                    </apply>
                  </apply>
                </apply>
                <apply>
                  <times/>
                  <ci> mw1c4f6739_2997_4a4c_b5a5_f18cba06e495 </ci>
                  <ci> mw3a128aac_d910_430d_b86b_ff4ae11072d6 </ci>
                </apply>
              </apply>
              <apply>
                <times/>
                <ci> mw323352a9_b99f_4521_9041_d40024005531 </ci>
                <ci> mw19852a90_ef34_4b78_b8da_6f15afb15e63 </ci>
              </apply>
            </apply>
            <apply>
              <times/>
              <ci> mw824c635c_0eb3_4f1d_aed4_f21ac801982c </ci>
              <ci> mw19852a90_ef34_4b78_b8da_6f15afb15e63 </ci>
            </apply>
          </apply>
        </math>
      </rateRule>
      <rateRule variable="mwaa2113fb_6954_48f5_a0fa_0fbaf5e7f78c">
        <math xmlns="http://www.w3.org/1998/Math/MathML">
          <apply>
            <plus/>
            <apply>
              <times/>
              <apply>
                <minus/>
                <ci> mwad7eaabf_1582_46fc_95e1_f1464284a8be </ci>
              </apply>
              <ci> mwaa2113fb_6954_48f5_a0fa_0fbaf5e7f78c </ci>
            </apply>
            <apply>
              <times/>
              <ci> mwdd0aaea8_c888_4316_8e29_7370559f4a09 </ci>
              <ci> mw6ae2ae37_885b_4c73_b68f_ce59d27b629f </ci>
            </apply>
          </apply>
        </math>
      </rateRule>
      <rateRule variable="mwc235ab56_17a2_4628_92f9_185a1ebd19a7">
        <math xmlns="http://www.w3.org/1998/Math/MathML">
          <apply>
            <plus/>
            <apply>
              <minus/>
              <apply>
                <divide/>
                <apply>
                  <times/>
                  <ci> mw3b8df066_06b9_499f_8c1c_b633d48fc055 </ci>
                  <apply>
                    <power/>
                    <ci> mwafb5b34f_c691_4d15_96f3_cc94ef80e000 </ci>
                    <ci> mw2a0f9983_3f62_4884_87ed_6468ac7cd17e </ci>
                  </apply>
                </apply>
                <apply>
                  <plus/>
                  <apply>
                    <power/>
                    <ci> mwafb5b34f_c691_4d15_96f3_cc94ef80e000 </ci>
                    <ci> mw2a0f9983_3f62_4884_87ed_6468ac7cd17e </ci>
                  </apply>
                  <apply>
                    <power/>
                    <ci> mwad06f9d3_1b2d_4da0_a392_86c8ce454207 </ci>
                    <ci> mw2a0f9983_3f62_4884_87ed_6468ac7cd17e </ci>
                  </apply>
                </apply>
              </apply>
              <apply>
                <times/>
                <ci> mw69d35c71_f234_4996_a08e_07c00157e01b </ci>
                <ci> mwc235ab56_17a2_4628_92f9_185a1ebd19a7 </ci>
              </apply>
            </apply>
            <ci> mw3f7cc196_2082_4c07_8469_6b1c81104816 </ci>
          </apply>
        </math>
      </rateRule>
      <rateRule variable="mwd8f452d1_7d83_4286_a578_39de75d824f6">
        <math xmlns="http://www.w3.org/1998/Math/MathML">
          <apply>
            <minus/>
            <apply>
              <divide/>
              <apply>
                <times/>
                <ci> mwa305599f_6981_4f2b_9481_791d8980e89b </ci>
                <apply>
                  <power/>
                  <ci> mwafb5b34f_c691_4d15_96f3_cc94ef80e000 </ci>
                  <ci> mw098b1b22_3f9c_4e5a_86ae_a8567e2f41b8 </ci>
                </apply>
              </apply>
              <apply>
                <plus/>
                <apply>
                  <power/>
                  <ci> mwafb5b34f_c691_4d15_96f3_cc94ef80e000 </ci>
                  <ci> mw098b1b22_3f9c_4e5a_86ae_a8567e2f41b8 </ci>
                </apply>
                <apply>
                  <power/>
                  <ci> mw5e2309d4_3c6d_48b7_a8d8_a58ee86e7d3e </ci>
                  <ci> mw098b1b22_3f9c_4e5a_86ae_a8567e2f41b8 </ci>
                </apply>
              </apply>
            </apply>
            <apply>
              <times/>
              <ci> mw3cd8f7eb_049f_4ba5_839b_d45ad1d54930 </ci>
              <ci> mwd8f452d1_7d83_4286_a578_39de75d824f6 </ci>
            </apply>
          </apply>
        </math>
      </rateRule>
      <rateRule variable="mw6ae2ae37_885b_4c73_b68f_ce59d27b629f">
        <math xmlns="http://www.w3.org/1998/Math/MathML">
          <apply>
            <minus/>
            <apply>
              <plus/>
              <apply>
                <divide/>
                <apply>
                  <times/>
                  <ci> mw9a424682_7cd8_4b44_946d_4942b44c0b21 </ci>
                  <apply>
                    <power/>
                    <ci> mw767a3d6d_6037_4408_8eaf_32debc008cc5 </ci>
                    <ci> mw80ed686a_2215_49ca_96a8_8d4b824efbac </ci>
                  </apply>
                </apply>
                <apply>
                  <plus/>
                  <apply>
                    <power/>
                    <ci> mw767a3d6d_6037_4408_8eaf_32debc008cc5 </ci>
                    <ci> mw80ed686a_2215_49ca_96a8_8d4b824efbac </ci>
                  </apply>
                  <apply>
                    <power/>
                    <ci> mw55022daa_a27d_4420_b5b1_e3bdb50de279 </ci>
                    <ci> mw80ed686a_2215_49ca_96a8_8d4b824efbac </ci>
                  </apply>
                </apply>
              </apply>
              <apply>
                <divide/>
                <apply>
                  <times/>
                  <ci> mw9a424682_7cd8_4b44_946d_4942b44c0b21 </ci>
                  <apply>
                    <power/>
                    <ci> mwafb5b34f_c691_4d15_96f3_cc94ef80e000 </ci>
                    <ci> mw80ed686a_2215_49ca_96a8_8d4b824efbac </ci>
                  </apply>
                </apply>
                <apply>
                  <plus/>
                  <apply>
                    <power/>
                    <ci> mwafb5b34f_c691_4d15_96f3_cc94ef80e000 </ci>
                    <ci> mw80ed686a_2215_49ca_96a8_8d4b824efbac </ci>
                  </apply>
                  <apply>
                    <power/>
                    <ci> mw40c9f0e3_7cfe_404f_9fbe_f215ead144f8 </ci>
                    <ci> mw80ed686a_2215_49ca_96a8_8d4b824efbac </ci>
                  </apply>
                </apply>
              </apply>
              <apply>
                <divide/>
                <apply>
                  <times/>
                  <ci> mwb0414d7f_13eb_4c9b_95ad_d562e10e3607 </ci>
                  <apply>
                    <power/>
                    <ci> mwafb5b34f_c691_4d15_96f3_cc94ef80e000 </ci>
                    <ci> mw2e63c06e_718e_4ced_b71e_e213cb111505 </ci>
                  </apply>
                </apply>
                <apply>
                  <plus/>
                  <apply>
                    <power/>
                    <ci> mwafb5b34f_c691_4d15_96f3_cc94ef80e000 </ci>
                    <ci> mw2e63c06e_718e_4ced_b71e_e213cb111505 </ci>
                  </apply>
                  <apply>
                    <power/>
                    <ci> mwfc49a9b9_84ba_4f56_b687_a9e3038168ca </ci>
                    <ci> mw2e63c06e_718e_4ced_b71e_e213cb111505 </ci>
                  </apply>
                </apply>
              </apply>
            </apply>
            <apply>
              <times/>
              <ci> mwe29879d4_3388_48e3_8164_918c47952de2 </ci>
              <ci> mw6ae2ae37_885b_4c73_b68f_ce59d27b629f </ci>
            </apply>
          </apply>
        </math>
      </rateRule>
      <rateRule variable="mw3a128aac_d910_430d_b86b_ff4ae11072d6">
        <math xmlns="http://www.w3.org/1998/Math/MathML">
          <apply>
            <minus/>
            <apply>
              <minus/>
              <apply>
                <minus/>
                <apply>
                  <plus/>
                  <apply>
                    <minus/>
                    <apply>
                      <times/>
                      <ci> mw43d7d961_28a5_44e4_a3c8_1260786d1ae7 </ci>
                      <ci> mw40694abd_d96c_4734_b894_74a3c311e4fc </ci>
                      <ci> mw44006683_d7fe_4b70_90f8_0108e9149a20 </ci>
                    </apply>
                    <apply>
                      <times/>
                      <ci> mw3a128aac_d910_430d_b86b_ff4ae11072d6 </ci>
                      <apply>
                        <plus/>
                        <ci> mw72b7941e_2e14_44cb_87c3_80f1577c7f50 </ci>
                        <ci> mw91b2c554_c07d_4ced_ad1d_19ac77cc9720 </ci>
                      </apply>
                    </apply>
                  </apply>
                  <apply>
                    <divide/>
                    <apply>
                      <times/>
                      <ci> mw63021873_ed8b_4c4f_83e0_1915ba765caf </ci>
                      <ci> mw19852a90_ef34_4b78_b8da_6f15afb15e63 </ci>
                      <ci> mwaa2113fb_6954_48f5_a0fa_0fbaf5e7f78c </ci>
                    </apply>
                    <apply>
                      <plus/>
                      <ci> mwaa2113fb_6954_48f5_a0fa_0fbaf5e7f78c </ci>
                      <ci> mw910a4adf_b4a0_482f_8b5d_467757a2b22d </ci>
                    </apply>
                  </apply>
                </apply>
                <apply>
                  <times/>
                  <ci> mw1c4f6739_2997_4a4c_b5a5_f18cba06e495 </ci>
                  <ci> mw3a128aac_d910_430d_b86b_ff4ae11072d6 </ci>
                </apply>
              </apply>
              <apply>
                <times/>
                <ci> mwa804dba1_b0c4_4bed_a4eb_5102959b3383 </ci>
                <ci> mw3a128aac_d910_430d_b86b_ff4ae11072d6 </ci>
              </apply>
            </apply>
            <apply>
              <times/>
              <ci> mwced430e3_ef98_4fc5_bb49_fa51d9421a92 </ci>
              <ci> mw3a128aac_d910_430d_b86b_ff4ae11072d6 </ci>
            </apply>
          </apply>
        </math>
      </rateRule>
    </listOfRules>
  </model>
</sbml>
