# Supplementary material for: The Neurospora photoreceptor VIVID exerts negative and positive control on light sensing to achieve adaptation
Source: Mol Syst Biol. 2013 May 28;9:667. doi: 10.1038/msb.2013.24 (PMC4039372; doi:10.1038/msb.2013.24)
Supplement: Matlab Code of Model [file msb201324-s3.zip]

Archive with 90 entries (77 files):
- MSB_Gin_MatlabCode/
- MSB_Gin_MatlabCode/.DS_Store
- __MACOSX/
- __MACOSX/MSB_Gin_MatlabCode/
- __MACOSX/MSB_Gin_MatlabCode/._.DS_Store
- MSB_Gin_MatlabCode/Fig1_Fig3/
- MSB_Gin_MatlabCode/Fig1_Fig3/.DS_Store
- __MACOSX/MSB_Gin_MatlabCode/Fig1_Fig3/
- __MACOSX/MSB_Gin_MatlabCode/Fig1_Fig3/._.DS_Store
- MSB_Gin_MatlabCode/Fig1_Fig3/adaptation_eqns.m
- __MACOSX/MSB_Gin_MatlabCode/Fig1_Fig3/._adaptation_eqns.m
- MSB_Gin_MatlabCode/Fig1_Fig3/initial_conditions.dat
- __MACOSX/MSB_Gin_MatlabCode/Fig1_Fig3/._initial_conditions.dat
- MSB_Gin_MatlabCode/Fig1_Fig3/MCMC_fit.dat
- __MACOSX/MSB_Gin_MatlabCode/Fig1_Fig3/._MCMC_fit.dat
- MSB_Gin_MatlabCode/Fig1_Fig3/mFRQdata_adaptation.dat
- __MACOSX/MSB_Gin_MatlabCode/Fig1_Fig3/._mFRQdata_adaptation.dat
- MSB_Gin_MatlabCode/Fig1_Fig3/mVVDdata_adaptation.dat
- __MACOSX/MSB_Gin_MatlabCode/Fig1_Fig3/._mVVDdata_adaptation.dat
- MSB_Gin_MatlabCode/Fig1_Fig3/mWCCdata_adaptation.dat
- __MACOSX/MSB_Gin_MatlabCode/Fig1_Fig3/._mWCCdata_adaptation.dat
- MSB_Gin_MatlabCode/Fig1_Fig3/simulate_adaptation.m
- __MACOSX/MSB_Gin_MatlabCode/Fig1_Fig3/._simulate_adaptation.m
- __MACOSX/MSB_Gin_MatlabCode/._Fig1_Fig3
- MSB_Gin_MatlabCode/Fig4/
- MSB_Gin_MatlabCode/Fig4/.DS_Store
- __MACOSX/MSB_Gin_MatlabCode/Fig4/
- __MACOSX/MSB_Gin_MatlabCode/Fig4/._.DS_Store
- MSB_Gin_MatlabCode/Fig4/initial_conditions.dat
- __MACOSX/MSB_Gin_MatlabCode/Fig4/._initial_conditions.dat
- MSB_Gin_MatlabCode/Fig4/LLHL.m
- __MACOSX/MSB_Gin_MatlabCode/Fig4/._LLHL.m
- MSB_Gin_MatlabCode/Fig4/LLHL_dvvd.m
- __MACOSX/MSB_Gin_MatlabCode/Fig4/._LLHL_dvvd.m
- MSB_Gin_MatlabCode/Fig4/MCMC_fit.dat
- __MACOSX/MSB_Gin_MatlabCode/Fig4/._MCMC_fit.dat
- MSB_Gin_MatlabCode/Fig4/simulate_LLHL.m
- __MACOSX/MSB_Gin_MatlabCode/Fig4/._simulate_LLHL.m
- __MACOSX/MSB_Gin_MatlabCode/._Fig4
- MSB_Gin_MatlabCode/Fig5/
- MSB_Gin_MatlabCode/Fig5/.DS_Store
- __MACOSX/MSB_Gin_MatlabCode/Fig5/
- __MACOSX/MSB_Gin_MatlabCode/Fig5/._.DS_Store
- MSB_Gin_MatlabCode/Fig5/frq_LD.dat
- __MACOSX/MSB_Gin_MatlabCode/Fig5/._frq_LD.dat
- MSB_Gin_MatlabCode/Fig5/initial_conditions.dat
- __MACOSX/MSB_Gin_MatlabCode/Fig5/._initial_conditions.dat
- MSB_Gin_MatlabCode/Fig5/LD_eqns.m
- __MACOSX/MSB_Gin_MatlabCode/Fig5/._LD_eqns.m
- MSB_Gin_MatlabCode/Fig5/MCMC_fit.dat
- __MACOSX/MSB_Gin_MatlabCode/Fig5/._MCMC_fit.dat
- MSB_Gin_MatlabCode/Fig5/simulate_LDtransfer.m
- __MACOSX/MSB_Gin_MatlabCode/Fig5/._simulate_LDtransfer.m
- MSB_Gin_MatlabCode/Fig5/vvd_LD.dat
- __MACOSX/MSB_Gin_MatlabCode/Fig5/._vvd_LD.dat
- __MACOSX/MSB_Gin_MatlabCode/._Fig5
- MSB_Gin_MatlabCode/Fig6/
- MSB_Gin_MatlabCode/Fig6/.DS_Store
- __MACOSX/MSB_Gin_MatlabCode/Fig6/
- __MACOSX/MSB_Gin_MatlabCode/Fig6/._.DS_Store
- MSB_Gin_MatlabCode/Fig6/adaptation_eqns.m
- __MACOSX/MSB_Gin_MatlabCode/Fig6/._adaptation_eqns.m
- MSB_Gin_MatlabCode/Fig6/constant_light_eqns.m
- __MACOSX/MSB_Gin_MatlabCode/Fig6/._constant_light_eqns.m
- MSB_Gin_MatlabCode/Fig6/initial_conditions.dat
- __MACOSX/MSB_Gin_MatlabCode/Fig6/._initial_conditions.dat
- MSB_Gin_MatlabCode/Fig6/MCMC_fit.dat
- __MACOSX/MSB_Gin_MatlabCode/Fig6/._MCMC_fit.dat
- MSB_Gin_MatlabCode/Fig6/simulate_adaptation.m
- __MACOSX/MSB_Gin_MatlabCode/Fig6/._simulate_adaptation.m
- __MACOSX/MSB_Gin_MatlabCode/._Fig6
- MSB_Gin_MatlabCode/Fig7/
- MSB_Gin_MatlabCode/Fig7/.DS_Store
- __MACOSX/MSB_Gin_MatlabCode/Fig7/
- __MACOSX/MSB_Gin_MatlabCode/Fig7/._.DS_Store
- MSB_Gin_MatlabCode/Fig7/constant_light_eqns.m
- __MACOSX/MSB_Gin_MatlabCode/Fig7/._constant_light_eqns.m
- MSB_Gin_MatlabCode/Fig7/initial_conditions.dat
- __MACOSX/MSB_Gin_MatlabCode/Fig7/._initial_conditions.dat
- MSB_Gin_MatlabCode/Fig7/MCMC_fit.dat
- __MACOSX/MSB_Gin_MatlabCode/Fig7/._MCMC_fit.dat
- MSB_Gin_MatlabCode/Fig7/mVVD_steady_state_levels.dat
- __MACOSX/MSB_Gin_MatlabCode/Fig7/._mVVD_steady_state_levels.dat
- MSB_Gin_MatlabCode/Fig7/simulate_mRNA_ss.m
- __MACOSX/MSB_Gin_MatlabCode/Fig7/._simulate_mRNA_ss.m
- MSB_Gin_MatlabCode/Fig7/vvdmRNA_ss.dat
- __MACOSX/MSB_Gin_MatlabCode/Fig7/._vvdmRNA_ss.dat
- MSB_Gin_MatlabCode/Fig7/vvdmRNA_ss_sem.dat
- __MACOSX/MSB_Gin_MatlabCode/Fig7/._vvdmRNA_ss_sem.dat
- __MACOSX/MSB_Gin_MatlabCode/._Fig7
