# Supplementary material for: The Neurospora photoreceptor VIVID exerts negative and positive control on light sensing to achieve adaptation
Source: Mol Syst Biol. 2013 May 28;9:667. doi: 10.1038/msb.2013.24 (PMC4039372; doi:10.1038/msb.2013.24)
Supplement: Matlab Code of Model [file msb201324-s3.zip › MSB_Gin_MatlabCode/Fig1_Fig3/initial_conditions.dat]

4.349933312
0.000006861
0.000000000
3.485891449
0.000079772
0.000000000
0.000002470
0.000000000
0.000000179
18.580113213
1.644014574
0.000000000
0.504789739
0.000000041
