# Supplementary material for: The Neurospora photoreceptor VIVID exerts negative and positive control on light sensing to achieve adaptation
Source: Mol Syst Biol. 2013 May 28;9:667. doi: 10.1038/msb.2013.24 (PMC4039372; doi:10.1038/msb.2013.24)
Supplement: Matlab Code of Model [file msb201324-s3.zip › MSB_Gin_MatlabCode/Fig1_Fig3/MCMC_fit.dat]

0.169990000
5093.081250000
3637.791610000
1.893180000
12.337960000
1.264390000
1.000000000
20.694890000
177.083940000
0.518320000
1.784390000
0.160000000
10.731603412
1.152161662
0.060140000
0.147210000
0.665470000
0.155310000
0.161460000
308.550230000
1.365190000
0.968110000
13.486690000
250.257360000
0.090450000
1.556390000
56.013820000
14.607790000
0.002560000
1.928570000
1.331700000
0.909370000
0.199950000
0.959460000
8.203510000
9.783110000
0.036180000
0.168760000
2732.449953015
3034.187058977
0.625408231
0.598651897
1.413192278
1595.498540000
0.423870000
1.400000000
12.364945095
6.397100000
1.945386111
0.015544848
0.056962562
0.023361884
0.022029239
0.800000000
0.147199257
0.086598611
0.170000000
0.170000000
1.2
5
40
