# Supplementary material for: The Neurospora photoreceptor VIVID exerts negative and positive control on light sensing to achieve adaptation
Source: Mol Syst Biol. 2013 May 28;9:667. doi: 10.1038/msb.2013.24 (PMC4039372; doi:10.1038/msb.2013.24)
Supplement: Matlab Code of Model [file msb201324-s3.zip › MSB_Gin_MatlabCode/Fig1_Fig3/mFRQdata_adaptation.dat]

%time (min)	wt74	SS692	light (�mol)						
						
0          1.21562631854938     2.50642292180362         1
15         33.6681475530747     18.0913555883056         2
30         13.0764773207807     21.9923037838309         2
60         8.38610256011654     13.9353558086153          2
120        6.46957056871179     16.8583055974375         2
300        10.3833158317513     10.7785932776831          2
315        22.3939071996591     12.9261272899015         20
330        28.120760742652      8.00061023851589          20
360        14.3115486106677     9.75613427322034         20
420        15.2337650581427     6.70613260577562         20
1000       18.2690953433702     13.0239911959997          20
1015       20.7350564417278     13.826164099037         200
1030       15.2094350609568     11.1326864305678        200
1060       10.7148811651281     5.68238764124708         200
1120       14.7918934435911     9.46522335459473        200
1300       7.41961751549982     1.95883290763584         200					
									
