# Supplementary material for: The Neurospora photoreceptor VIVID exerts negative and positive control on light sensing to achieve adaptation
Source: Mol Syst Biol. 2013 May 28;9:667. doi: 10.1038/msb.2013.24 (PMC4039372; doi:10.1038/msb.2013.24)
Supplement: Matlab Code of Model [file msb201324-s3.zip › MSB_Gin_MatlabCode/Fig1_Fig3/mVVDdata_adaptation.dat]

%time (min)	wt74	SS692	light (�mol)	
0	1.000000013  3.432730395	1
15	113.406142650  51.461167265	2
30	64.447576905  107.342388565	2
60	9.843498097  125.488351450	2
120	2.324003158  92.073144840	2
300	6.949525011  57.379264750	2
315	49.255265855  70.029851455	20	
330	45.630551015  34.421406500	20
360	30.879998085  26.329929815	20
420	26.200714335  23.798605840	20
1000	26.944697860  21.677026915	20
1015	54.102280790  18.313302280	200
1030	36.941185270  10.425565685	200
1060	22.437528235  11.088175542	200
1120	31.982755175  11.133078435	200
1300	49.778625615  12.230252185	200
