# Supplementary material for: The Neurospora photoreceptor VIVID exerts negative and positive control on light sensing to achieve adaptation
Source: Mol Syst Biol. 2013 May 28;9:667. doi: 10.1038/msb.2013.24 (PMC4039372; doi:10.1038/msb.2013.24)
Supplement: Matlab Code of Model [file msb201324-s3.zip › MSB_Gin_MatlabCode/Fig1_Fig3/mWCCdata_adaptation.dat]

%time (min)	wt74	SS692	light (�mol)	
					
0          1.25399037592465     2.3788475985414         0
15         7.06250765891691     4.54373748792553         2
30         7.75240956255551     9.98925429523801         2
60         2.19266047611971     6.91515759728609         2
120        1.54086329986951     8.82291854894919         2
300        2.40854969175487     5.12978788056107         2
315        8.43253785280594     6.53288756767897         20
330        9.1326371235406      5.03981653733506         20
360        4.67106062177766     4.52954509282247         20
420        4.36585911400997     3.66162795232763         20
1000       5.17557934243618     5.07906710044907         20
1015       8.15153639182107     5.28255756553706         200
1030       5.51197477742233     3.16220661931675         200
1060       3.51207016473411     2.8011664673601         200
1120       5.1434783629384      3.4711896463101         200
1300       5.9142712243834      2.54883717715517         200
					
									
