# Supplementary material for: The Neurospora photoreceptor VIVID exerts negative and positive control on light sensing to achieve adaptation
Source: Mol Syst Biol. 2013 May 28;9:667. doi: 10.1038/msb.2013.24 (PMC4039372; doi:10.1038/msb.2013.24)
Supplement: Matlab Code of Model [file msb201324-s3.zip › MSB_Gin_MatlabCode/Fig1_Fig3/simulate_adaptation.m]

% April 2013

% Simulations for Figures 1 and 3

clear all

%----------------------------
% Load parameter values and intial conditions

q0 = load('MCMC_fit.dat');
ic = load('initial_conditions.dat');

%----------------------------
% Load data
mWCC_data = load('mWCCdata_adaptation.dat');
mVVD_data = load('mVVDdata_adaptation.dat');
mFRQ_data = load('mFRQdata_adaptation.dat');

data(:,1) = mWCC_data(:,2);       % mWCC wt
data(:,2) = mVVD_data(:,2);       % mVVD wt
data(:,3) = mFRQ_data(:,2);       % mFRQ wt

data(:,4) = mWCC_data(:,3);       % mWCC dvvd
data(:,5) = mVVD_data(:,3);       % mVVD dvvd
data(:,6) = mFRQ_data(:,3);       % mFRQ dvvd

% Data in minutes - convert to hours
hours = mWCC_data(:,1)/60;

%--------------------------------------------------------------------------%
%--------------------------------------------------------------------------%

km1 = q0(1);         
k2  = q0(2);
km2 = q0(3);
k3  = q0(4);
K3  = q0(5);
km3 = q0(6);
n3 = q0(7);
k4 = q0(8);
K4 = q0(9);
km4 = q0(10);
n4 = q0(11);
k5 = q0(12);  
K5 = q0(13);   
km5 = q0(14); 
k6  = q0(15);
k7  = q0(16);
k8  = q0(17);
k9  = q0(18);
k10 = q0(19);
k11 = q0(20);
K11 = q0(21);
n11 = q0(22);  
k12 = q0(23);
k13 = q0(24);
K13 = q0(25);
n13 = q0(26);  
k14 = q0(27);
K14 = q0(28);
K14b = q0(29);
n14 = q0(30);   
k15 = q0(31);
k16 = q0(32);
K16 = q0(33);
n16 = q0(34); 
k17 = q0(35);      
k18 = q0(36);       
k19 = q0(37);
qm1 = q0(38);
q2  = q0(39);
qm2 = q0(40);
q3  = q0(41);
q4  = q0(42);
q5  = q0(43);
q6  = q0(44);
Q6  = q0(45);
n6  = q0(46);  
q7  = q0(47);
q8  = q0(48);      
l1  = q0(49);
lm1 = q0(50);
l2  = q0(51);
l3  = q0(52);  
l4 = q0(53); 
l5 = q0(54);  
l6 = q0(55);  
l7 = q0(56);  
l8 = q0(57);
l9 = q0(58);
lf  = q0(59);  
lf10 = q0(60);  
lf100 = q0(61);


light_factor_vector = [lf lf10 lf100];
step_length_vector = [5 700/60 5];

%--------------------------------------------------------------------------

% The tolerances
tol_rel = 1e-11;
tol_abs = 1e-11;


options = odeset('Reltol',tol_rel,'AbsTol',tol_abs);

% Initial conditions
z_ss = ic;

z = z_ss;
z_dvvd = z_ss;

%--------------------------------------------------------------------------
% Solve for the wildtype

[tout,zout] = ode15s(@adaptation_eqns,[0,sum(step_length_vector)],z,options,q0,light_factor_vector,step_length_vector);
    
% mRNA solution:
mWCCsolve = zout(:,11);
mVVDsolve = zout(:,12);
mFRQsolve = zout(:,13);


%--------------------------------------------------------------------------
% Solve for the vvd-

q0_dvvd = q0;

% Set parameters that do not appear to zero

q0_dvvd(12:14) = 0;
q0_dvvd(38:43) = 0;
q0_dvvd(47) = 0;
q0_dvvd(49:58) = 0;


[tout_dvvd,zout_dvvd] = ode15s(@adaptation_eqns,[0,sum(step_length_vector)],z_dvvd,options,q0_dvvd,light_factor_vector,step_length_vector);
    
% mRNA solution:

mWCCsolve_dvvd = zout_dvvd(:,11);
mVVDsolve_dvvd = zout_dvvd(:,12);
mFRQsolve_dvvd = zout_dvvd(:,13);


%--------------------------------------------------------------------------
%--------------------------------------------------------------------------

% Plot figures

% Light intensity
t_plot = [0 0.05 5 5.001 5.001+700/60  5.001+700/60+0.001 22];
light_plot = [0 2 2 20 20 200 200];

figure
plot(t_plot,light_plot,'k')
xlabel('time')
ylabel('light intensity (\mu mol^{-2} s^{-1})')
box off

%--------------------------------------------------------------------------
% Figure 1

figure

subplot(4,2,1)
plot(t_plot,light_plot,'k')
xlabel('time')
ylabel('light intensity (\mu mol^{-2} s^{-1})')
box off

subplot(4,2,3)
plot(hours,data(:,2),'-+')
xlabel('time (hours)')
ylabel('mVVD')
hold on
box off


subplot(4,2,5)
plot(hours,data(:,1),'-+')
xlabel('time (hours)')
ylabel('mWCC')
hold on
box off

subplot(4,2,7)
plot(hours,data(:,3),'-+')
xlabel('time (hours)')
ylabel('mFRQ')
hold on
box off

subplot(4,2,4)
plot(hours,data(:,5),'r-+')
xlabel('time (hours)')
ylabel('mVVD')
hold on
box off

subplot(4,2,6)
plot(hours,data(:,4),'r-+')
xlabel('time (hours)')
ylabel('mWCC')
hold on
box off

subplot(4,2,8)
plot(hours,data(:,6),'r-+')
xlabel('time (hours)')
ylabel('mFRQ')
hold on
box off


%--------------------------------------------------------------------------
% Figure 3

figure

subplot(4,2,1)
plot(t_plot,light_plot,'k')
xlabel('time')
ylabel('light intensity (\mu mol^{-2} s^{-1})')
box off

subplot(4,2,3)
plot(tout,mVVDsolve,'b')
xlabel('time (hours)')
ylabel('mVVD')
hold on
box off

subplot(4,2,5)
plot(tout,mWCCsolve,'b')
xlabel('time (hours)')
ylabel('mWCC')
hold on
box off

subplot(4,2,7)
plot(tout,mFRQsolve,'b')
xlabel('time (hours)')
ylabel('mFRQ')
hold on
box off

subplot(4,2,4)
plot(tout_dvvd,mVVDsolve_dvvd,'r')
xlabel('time (hours)')
ylabel('mVVD')
hold on
box off

subplot(4,2,6)
plot(tout_dvvd,mWCCsolve_dvvd,'r')
xlabel('time (hours)')
ylabel('mWCC')
hold on
box off

subplot(4,2,8)
plot(tout_dvvd,mFRQsolve_dvvd,'r')
xlabel('time (hours)')
ylabel('mFRQ')
hold on
box off


%--------------------------------------------------------------------------
