# Supplementary material for: The Neurospora photoreceptor VIVID exerts negative and positive control on light sensing to achieve adaptation
Source: Mol Syst Biol. 2013 May 28;9:667. doi: 10.1038/msb.2013.24 (PMC4039372; doi:10.1038/msb.2013.24)
Supplement: Matlab Code of Model [file msb201324-s3.zip › MSB_Gin_MatlabCode/Fig4/LLHL_dvvd.m]

function zp = LLHL_dvvd(t,z,q0,ini_steptimeLLHL,light_input,time_dark_between_pulses,duration_light)


format long

km1 = q0(1);         
k2  = q0(2);
km2 = q0(3);
k3  = q0(4);
K3  = q0(5);
km3 = q0(6);
n3 = q0(7);
k4 = q0(8);
K4 = q0(9);
km4 = q0(10);
n4 = q0(11);
k5 = q0(12);  
K5 = q0(13);   
km5 = q0(14); 
k6  = q0(15);
k7  = q0(16);
k8  = q0(17);
k9  = q0(18);
k10 = q0(19);
k11 = q0(20);
K11 = q0(21);
n11 = q0(22);  
k12 = q0(23);
k13 = q0(24);
K13 = q0(25);
n13 = q0(26);  
k14 = q0(27);
K14 = q0(28);
K14b = q0(29);
n14 = q0(30);   
k15 = q0(31);
k16 = q0(32);
K16 = q0(33);
n16 = q0(34); 
k17 = q0(35);      
k18 = q0(36);       
k19 = q0(37);
qm1 = q0(38);
q2  = q0(39);
qm2 = q0(40);
q3  = q0(41);
q4  = q0(42);
q5  = q0(43);
q6  = q0(44);
Q6  = q0(45);
n6  = q0(46);  
q7  = q0(47);
q8  = q0(48);      
l1  = q0(49);
lm1 = q0(50);
l2  = q0(51);
l3  = q0(52);  
l4 = q0(53); 
l5 = q0(54);  
l6 = q0(55);  
l7 = q0(56);  
l8 = q0(57);
l9 = q0(58);
lf  = q0(59);  
lf10 = q0(60);  
lf100 = q0(61);

% ------------------
k1 = light;
q1 = light;

% -------------------------------------------------------------------------

% Variables

W = z(1);
Wa = z(2);
WW = z(3);
Wphos = z(4);
Waphos = z(5);
Vi = z(6);
V = z(7);
VV = z(8);
WV = z(9);
FRQ = z(10);
mWCC = z(11);
mVVD = z(12);
mFRQ = z(13);
WpV = z(14);


% -------------------------------------------------------------------------
% System of equations

% Inactive WCC
zp(1) = km1*Wa - k1*W + 2*l8*WW - W*k6 + k16*mWCC^n16/(mWCC^n16 + K16^n16)  + Wphos*km3  - k3*W*FRQ^n3/(FRQ^n3 + K3^n3);

% Active WCC
zp(2) = k1*W - km1*Wa + lm1*WV - l1*Wa*V + 2*km2*WW - 2*k2*Wa^2 - k7*Wa - k4*Wa*FRQ^n4/(FRQ^n4+K4^n4) + km4*Waphos;

% WCC-WCC homodimer
zp(3) = k2*Wa^2 - WW*(km2 + k8 + l8);

% Phosphorylated WCC
zp(4) = -Wphos*km3 + k3*W*FRQ^n3/(FRQ^n3 + K3^n3) - Wphos*k1 + km1*Waphos - k9*Wphos;

% Wpa
zp(5) = k4*Wa*(FRQ^n4/(FRQ^n4+K4^n4)) - km4*Waphos + k1*Wphos - km1*Waphos - k10*Waphos;

% Inactive VVD
zp(6) = 0;

% VVD
zp(7) = 0;

% VVD-VVD homodimer
zp(8) = 0;

% WCC-VVD heterodimer
zp(9) = 0;

% FRQ
zp(10) =  -k19*FRQ + k15*mFRQ;

% mWCC
zp(11) = k11*WW^n11/(WW^n11 + K11^n11) - k17*mWCC + k12;

% mVVD
zp(12) = q6*WW^n6/(WW^n6 + Q6^n6) - q8*mVVD;

% mFRQ
zp(13) = k14*W^n14/(W^n14 + K14^n14) + k14*WW^n14/(WW^n14 + K14b^n14) + k13*WW^n13/(WW^n13 + K13^n13) - k18*mFRQ;

% phosphorylated WV
zp(14) = 0;


zp = zp';
