# Supplementary material for: The Neurospora photoreceptor VIVID exerts negative and positive control on light sensing to achieve adaptation
Source: Mol Syst Biol. 2013 May 28;9:667. doi: 10.1038/msb.2013.24 (PMC4039372; doi:10.1038/msb.2013.24)
Supplement: Matlab Code of Model [file msb201324-s3.zip › MSB_Gin_MatlabCode/Fig4/simulate_LLHL.m]

% April 2013

% Simulations for Figure 4

clear all

%----------------------------
% Load parameter values and initial conditions
q0 = load('MCMC_fit.dat');
ic = load('initial_conditions.dat');

%----------------------------
% Set time steps:

% Dark time:
ini_steptime = 0.25;

% Time vector for the 3 light intensities:
step_length = [5 700/60 5];

% Total time for integration
Ttime = ini_steptime + sum(step_length);


%--------------------------------------------------------------------------%
%--------------------------------------------------------------------------%

km1 = q0(1);         
k2  = q0(2);
km2 = q0(3);
k3  = q0(4);
K3  = q0(5);
km3 = q0(6);
n3 = q0(7);
k4 = q0(8);
K4 = q0(9);
km4 = q0(10);
n4 = q0(11);
k5 = q0(12);  
K5 = q0(13);   
km5 = q0(14); 
k6  = q0(15);
k7  = q0(16);
k8  = q0(17);
k9  = q0(18);
k10 = q0(19);
k11 = q0(20);
K11 = q0(21);
n11 = q0(22);  
k12 = q0(23);
k13 = q0(24);
K13 = q0(25);
n13 = q0(26);  
k14 = q0(27);
K14 = q0(28);
K14b = q0(29);
n14 = q0(30);   
k15 = q0(31);
k16 = q0(32);
K16 = q0(33);
n16 = q0(34); 
k17 = q0(35);      
k18 = q0(36);       
k19 = q0(37);
qm1 = q0(38);
q2  = q0(39);
qm2 = q0(40);
q3  = q0(41);
q4  = q0(42);
q5  = q0(43);
q6  = q0(44);
Q6  = q0(45);
n6  = q0(46);  
q7  = q0(47);
q8  = q0(48);      
l1  = q0(49);
lm1 = q0(50);
l2  = q0(51);
l3  = q0(52);  
l4 = q0(53); 
l5 = q0(54);  
l6 = q0(55);  
l7 = q0(56);  
l8 = q0(57);
l9 = q0(58);
lf  = q0(59);  
lf10 = q0(60);  
lf100 = q0(61);

%--------------------------------------------------------------------------

% The tolerances
tol_rel = 1e-11;
tol_abs = 1e-11;
options = odeset('Reltol',tol_rel,'AbsTol',tol_abs);

% Initial conditions
z_ss = ic;

z = z_ss;
z_dvvd = z_ss;

%--------------------------------------------------------------------------
% Solve for the vvd-
q0_dvvd = q0;

% Set parameters that do not appear to zero

q0_dvvd(12:14) = 0;
q0_dvvd(38:43) = 0;
q0_dvvd(47) = 0;
q0_dvvd(49:58) = 0;


%--------------------------------------------------------------------------
% Simulate LL -> HL

step_length_vector_short = [0.5 0.5 0.5 0.5 0.5];
step_length_vector_long = [0.5 0.5 6 0.5 0.5];

light_factor_vector = [0 lf 0 lf 0];
%----------------------------
%----------------------------
% Figure 4a 
% Short dark duration (0.5 hours) between light pulses

z = z_ss;
z_dvvd = z_ss;

zout_llhl = [];
tout_llhl = [];

zout_llhl_dvvd = [];
tout_llhl_dvvd = [];

step_length_vector = step_length_vector_short;

for i = 1:length(step_length_vector)

    step_length = step_length_vector(i);
    light_factor = light_factor_vector(i);


    [tout,zout] = ode15s(@LLHL,[0,step_length],z,options,q0,light_factor);
    [tout_dvvd,zout_dvvd] = ode15s(@LLHL,[0,step_length],z_dvvd,options,q0_dvvd,light_factor);

    
    zout_llhl = [zout_llhl;zout(:,:)];
    tout_llhl = [tout_llhl;tout+sum(step_length_vector(1:i-1))];
    
    zout_llhl_dvvd = [zout_llhl_dvvd;zout_dvvd(:,:)];
    tout_llhl_dvvd = [tout_llhl_dvvd;tout_dvvd+sum(step_length_vector(1:i-1))];

    z = zout(end,:);
    z_dvvd = zout_dvvd(end,:);

end


% Plot:
WCCtotal_llhl = zout_llhl(:,1) + 2*zout_llhl(:,3) + zout_llhl(:,2) + zout_llhl(:,4) + ...
    zout_llhl(:,5) + zout_llhl(:,9) + zout_llhl(:,14);

WCCtotal_llhl_dvvd = zout_llhl_dvvd(:,1) + 2*zout_llhl_dvvd(:,3) + zout_llhl_dvvd(:,2) + zout_llhl_dvvd(:,4) + ...
    zout_llhl_dvvd(:,5);
 
VVDtotal_llhl = zout_llhl(:,7) + zout_llhl(:,6) + zout_llhl(:,9) + 2*zout_llhl(:,8) + zout_llhl(:,14);

%----------------------------
figure
subplot(3,1,1)
plot(tout_llhl,zout_llhl(:,12))
hold on
plot(tout_llhl_dvvd,zout_llhl_dvvd(:,12),'r')
ylabel('vvd mRNA')
title('0.5 hours dark duration between light pulses')
grid on
box off

subplot(3,1,2)
plot(tout_llhl,VVDtotal_llhl)
ylabel('Total VVD')
grid on
box off

subplot(3,1,3)
plot(tout_llhl,zout_llhl(:,1))
hold on
plot(tout_llhl_dvvd,zout_llhl_dvvd(:,1),'r')
ylabel('light-activatable WCC')
grid on
box off


%----------------------------
%----------------------------
% Figure 4a 
% Long dark duration (6 hours) between light pulses
z = z_ss;
z_dvvd = z_ss;

zout_llhl = [];
tout_llhl = [];

zout_llhl_dvvd = [];
tout_llhl_dvvd = [];

step_length_vector = step_length_vector_long;

for i = 1:length(step_length_vector)

    step_length = step_length_vector(i);
    light_factor = light_factor_vector(i);


    [tout,zout] = ode15s(@LLHL,[0,step_length],z,options,q0,light_factor);
    [tout_dvvd,zout_dvvd] = ode15s(@LLHL,[0,step_length],z_dvvd,options,q0_dvvd,light_factor);

    
    zout_llhl = [zout_llhl;zout(:,:)];
    tout_llhl = [tout_llhl;tout+sum(step_length_vector(1:i-1))];
    
    zout_llhl_dvvd = [zout_llhl_dvvd;zout_dvvd(:,:)];
    tout_llhl_dvvd = [tout_llhl_dvvd;tout_dvvd+sum(step_length_vector(1:i-1))];

    z = zout(end,:);
    z_dvvd = zout_dvvd(end,:);

end


% Plot:
WCCtotal_llhl = zout_llhl(:,1) + 2*zout_llhl(:,3) + zout_llhl(:,2) + zout_llhl(:,4) + ...
    zout_llhl(:,5) + zout_llhl(:,9) + zout_llhl(:,14);

WCCtotal_llhl_dvvd = zout_llhl_dvvd(:,1) + 2*zout_llhl_dvvd(:,3) + zout_llhl_dvvd(:,2) + zout_llhl_dvvd(:,4) + ...
    zout_llhl_dvvd(:,5);
 
VVDtotal_llhl = zout_llhl(:,7) + zout_llhl(:,6) + zout_llhl(:,9) + 2*zout_llhl(:,8) + zout_llhl(:,14);

%----------------------------
figure
subplot(3,1,1)
plot(tout_llhl,zout_llhl(:,12))
hold on
plot(tout_llhl_dvvd,zout_llhl_dvvd(:,12),'r')
ylabel('vvd mRNA')
title('6 hours dark duration between light pulses')
grid on
box off

subplot(3,1,2)
plot(tout_llhl,VVDtotal_llhl)
ylabel('Total VVD')
grid on
box off

subplot(3,1,3)
plot(tout_llhl,zout_llhl(:,1))
hold on
plot(tout_llhl_dvvd,zout_llhl_dvvd(:,1),'r')
ylabel('light-activatable WCC')
grid on
box off


%----------------------------
%-------------------- 
% % Simulate low light intensity to high light intensity
% 
% low_high = input('Do you want to simulate low light to high light? Enter 1 for yes. ');
% 
% if low_high == 1
%     
%     lowlight = lf;
%     highlight = lf10;
%     light_input = [lowlight highlight];
%     duration_dark = 0.5;
%     duration_light = 0.5;
% 
% 
%     Ttime_LLHL = ini_steptimeLLHL + duration_light  + duration_light + duration_dark + duration_dark;
% 
%     [tout_llhl,zout_llhl] = ode15s(@LLHL,[0,Ttime_LLHL],z,options,q0,ini_steptimeLLHL,light_input,duration_dark,duration_light);
%     [tout_llhl_dvvd,zout_llhl_dvvd] = ode15s(@LLHL_dvvd,[0,Ttime_LLHL],z,options,q0_dvvd,ini_steptimeLLHL,light_input,duration_dark,duration_light);
% 
% 
%     WCCtotal_llhl = zout_llhl(:,1) + 2*zout_llhl(:,3) + zout_llhl(:,2) + zout_llhl(:,4) + ...
%         zout_llhl(:,5) + zout_llhl(:,9) + zout_llhl(:,14);
% 
%     WCCtotal_llhl_dvvd = zout_llhl_dvvd(:,1) + 2*zout_llhl_dvvd(:,3) + zout_llhl_dvvd(:,2) + zout_llhl_dvvd(:,4) + ...
%         zout_llhl_dvvd(:,5);
%  
%     VVDtotal_llhl = zout_llhl(:,7) + zout_llhl(:,6) + zout_llhl(:,9) + 2*zout_llhl(:,8) + zout_llhl(:,14);
% 
% end
% 
