# Supplementary material for: The Neurospora photoreceptor VIVID exerts negative and positive control on light sensing to achieve adaptation
Source: Mol Syst Biol. 2013 May 28;9:667. doi: 10.1038/msb.2013.24 (PMC4039372; doi:10.1038/msb.2013.24)
Supplement: Matlab Code of Model [file msb201324-s3.zip › MSB_Gin_MatlabCode/Fig5/frq_LD.dat]

% time (hours) wt74	SS692	
0	0.999999734146954	0.999999861
0.5	0.489798492	0.934539981
1	0.150959513	0.748186733
2	0.122453346	0.705617173
4	0.179826657	0.524573736
6	0.105264	0.365271892				
									
