# Supplementary material for: The Neurospora photoreceptor VIVID exerts negative and positive control on light sensing to achieve adaptation
Source: Mol Syst Biol. 2013 May 28;9:667. doi: 10.1038/msb.2013.24 (PMC4039372; doi:10.1038/msb.2013.24)
Supplement: Matlab Code of Model [file msb201324-s3.zip › MSB_Gin_MatlabCode/Fig5/simulate_LDtransfer.m]

% April 2013

% Simulations for Figure 5

clear all

%----------------------------
% Load parameter values and initial conditions
q0 = load('MCMC_fit.dat');
ic = load('initial_conditions.dat');

%----------------------------
% Load data
mVVD_data = load('vvd_LD.dat');
mFRQ_data = load('frq_LD.dat');

%--------------------------------------------------------------------------%
%--------------------------------------------------------------------------%

km1 = q0(1);         
k2  = q0(2);
km2 = q0(3);
k3  = q0(4);
K3  = q0(5);
km3 = q0(6);
n3 = q0(7);
k4 = q0(8);
K4 = q0(9);
km4 = q0(10);
n4 = q0(11);
k5 = q0(12);  
K5 = q0(13);   
km5 = q0(14); 
k6  = q0(15);
k7  = q0(16);
k8  = q0(17);
k9  = q0(18);
k10 = q0(19);
k11 = q0(20);
K11 = q0(21);
n11 = q0(22);  
k12 = q0(23);
k13 = q0(24);
K13 = q0(25);
n13 = q0(26);  
k14 = q0(27);
K14 = q0(28);
K14b = q0(29);
n14 = q0(30);   
k15 = q0(31);
k16 = q0(32);
K16 = q0(33);
n16 = q0(34); 
k17 = q0(35);      
k18 = q0(36);       
k19 = q0(37);
qm1 = q0(38);
q2  = q0(39);
qm2 = q0(40);
q3  = q0(41);
q4  = q0(42);
q5  = q0(43);
q6  = q0(44);
Q6  = q0(45);
n6  = q0(46);  
q7  = q0(47);
q8  = q0(48);      
l1  = q0(49);
lm1 = q0(50);
l2  = q0(51);
l3  = q0(52);  
l4 = q0(53); 
l5 = q0(54);  
l6 = q0(55);  
l7 = q0(56);  
l8 = q0(57);
l9 = q0(58);
lf  = q0(59);  
lf10 = q0(60);  
lf100 = q0(61);
%--------------------------------------------------------------------------
%--------------------------------------------------------------------------

% The tolerances
tol_rel = 1e-9;
tol_abs = 1e-9;


options = odeset('Reltol',tol_rel,'AbsTol',tol_abs);

% Initial conditions
z_ss = ic;

z = z_ss;
z_dvvd = z_ss;

%--------------------------------------------------------------------------
%--------------------------------------------------------------------------
% Now simulate light to dark transfer


%------------------
% vvd- parameters:

q0_dvvd = q0;
% Set parameters that do not appear to zero
q0_dvvd(12:14) = 0;
q0_dvvd(38:43) = 0;
q0_dvvd(47) = 0;
q0_dvvd(49:58) = 0;


%------------------
% Integration tolerances:
tol_rel = 1e-11;
tol_abs = 1e-11;
options = odeset('Reltol',tol_rel,'AbsTol',tol_abs);


%------------------
% Set up duration for light and dark phases:

% Duration of light (hours);
duration_light = 24;

% Duration of dark (hours) after light:
duration_dark = 6*1;

% Total time vector
time_vector = [duration_light duration_dark];

% Light intensity:
light_vector = [lf10 0];

%------------------

for i = 1:length(time_vector)
    Ttime_LD = time_vector(i);
    light = light_vector(i);
    
    % wildtype:
    [tout_LD,zout_LD] = ode15s(@LD_eqns,[0,Ttime_LD],z,options,q0,light);
    z = zout_LD(end,:);

    % vvd-:
    [tout_dvvd_LD,zout_dvvd_LD] = ode15s(@LD_eqns,[0,Ttime_LD],z_dvvd,options,q0_dvvd,light);
    z_dvvd = zout_dvvd_LD(end,:);

end
%------------------

% Note in the following plotting commands that:
% mVVD = zout(:,12)
% mFRQ = zout(:,13)

%--------------------------------------------------------------------------
% Plot simulation and experiment
figure

subplot(2,2,1)
plot(mFRQ_data(:,1),mFRQ_data(:,2),'+-')
hold on
plot(mFRQ_data(:,1),mFRQ_data(:,3),'r+-')
grid on
title('experiment: LD transfer, frq mRNA')
xlabel('hours after light-to-dark transfer')
ylabel('frq mRNA')
box off

subplot(2,2,3)
plot(tout_LD,zout_LD(:,13)/zout_LD(1,13))
hold on
plot(tout_dvvd_LD,zout_dvvd_LD(:,13)/zout_dvvd_LD(1,13),'r')
grid on
title('simulation: LD transfer, frq mRNA')
xlabel('hours after light-to-dark transfer')
ylabel('frq mRNA')
box off

subplot(2,2,2)
plot(mVVD_data(:,1),mVVD_data(:,2),'+-')
hold on
plot(mVVD_data(:,1),mVVD_data(:,3),'r+-')
grid on
title('experiment: LD transfer, vvd mRNA')
xlabel('hours after light-to-dark transfer')
ylabel('vvd mRNA')
box off

subplot(2,2,4)
plot(tout_LD,zout_LD(:,12)/zout_LD(1,12))
hold on
plot(tout_dvvd_LD,zout_dvvd_LD(:,12)/zout_dvvd_LD(1,12),'r')
grid on
title('simulation: LD transfer, vvd mRNA')
xlabel('hours after light-to-dark transfer')
ylabel('vvd mRNA')
box off
