# Supplementary material for: The Neurospora photoreceptor VIVID exerts negative and positive control on light sensing to achieve adaptation
Source: Mol Syst Biol. 2013 May 28;9:667. doi: 10.1038/msb.2013.24 (PMC4039372; doi:10.1038/msb.2013.24)
Supplement: Matlab Code of Model [file msb201324-s3.zip › MSB_Gin_MatlabCode/Fig5/vvd_LD.dat]

%time (hours)	wt74	SS692	
0	1.000000071	0.999998746
0.5	0.060297273	0.905075292
1	0.022251054	0.4537628
2	0.021616905	0.22772629
4	0.014412943	0.061189065
6	0.008560045	0.037687837	
