# Supplementary material for: The Neurospora photoreceptor VIVID exerts negative and positive control on light sensing to achieve adaptation
Source: Mol Syst Biol. 2013 May 28;9:667. doi: 10.1038/msb.2013.24 (PMC4039372; doi:10.1038/msb.2013.24)
Supplement: Matlab Code of Model [file msb201324-s3.zip › MSB_Gin_MatlabCode/Fig6/simulate_adaptation.m]

% April 2013

% Simulations for Figures 6B and 6C

clear all

%----------------------------
% Load parameter values and initial conditions
q0 = load('MCMC_fit.dat');
ic = load('initial_conditions.dat');

%----------------------------
% Set time steps:

% Dark time:
ini_steptime = 0.25;

% Time vector for the 3 light intensities:
step_length = [5 700/60 5];

% Total time for integration
Ttime = ini_steptime + sum(step_length);


%--------------------------------------------------------------------------%
%--------------------------------------------------------------------------%

km1 = q0(1);         
k2  = q0(2);
km2 = q0(3);
k3  = q0(4);
K3  = q0(5);
km3 = q0(6);
n3 = q0(7);
k4 = q0(8);
K4 = q0(9);
km4 = q0(10);
n4 = q0(11);
k5 = q0(12);  
K5 = q0(13);   
km5 = q0(14); 
k6  = q0(15);
k7  = q0(16);
k8  = q0(17);
k9  = q0(18);
k10 = q0(19);
k11 = q0(20);
K11 = q0(21);
n11 = q0(22);  
k12 = q0(23);
k13 = q0(24);
K13 = q0(25);
n13 = q0(26);  
k14 = q0(27);
K14 = q0(28);
K14b = q0(29);
n14 = q0(30);   
k15 = q0(31);
k16 = q0(32);
K16 = q0(33);
n16 = q0(34); 
k17 = q0(35);      
k18 = q0(36);       
k19 = q0(37);
qm1 = q0(38);
q2  = q0(39);
qm2 = q0(40);
q3  = q0(41);
q4  = q0(42);
q5  = q0(43);
q6  = q0(44);
Q6  = q0(45);
n6  = q0(46);  
q7  = q0(47);
q8  = q0(48);      
l1  = q0(49);
lm1 = q0(50);
l2  = q0(51);
l3  = q0(52);  
l4 = q0(53); 
l5 = q0(54);  
l6 = q0(55);  
l7 = q0(56);  
l8 = q0(57);
l9 = q0(58);
lf  = q0(59);  
lf10 = q0(60);  
lf100 = q0(61);

light_factor_vector = [0 lf lf10 lf100];
step_length_vector = [0 5 700/60 5];


%--------------------------------------------------------------------------

% The tolerances
tol_rel = 1e-11;
tol_abs = 1e-11;


options = odeset('Reltol',tol_rel,'AbsTol',tol_abs);

% Initial conditions
z_ss = ic;

z = z_ss;
z_dvvd = z_ss;
z_scm = z_ss;


%--------------------------------------------------------------------------
% Solve for the wildtype

zout_vector = [];
tout_vector = [];

for i = 2:length(step_length_vector)

    step_length = step_length_vector(i);
    light_factor = light_factor_vector(i);


    [tout,zout] = ode15s(@adaptation_eqns,[0,step_length],z,options,q0,light_factor);
    
    zout_vector = [zout_vector;zout(:,:)];
    tout_vector = [tout_vector;tout+sum(step_length_vector(1:i-1))];

    z = zout(end,:);

end

mWCCsolve = zout_vector(:,11);
mVVDsolve = zout_vector(:,12);
mFRQsolve = zout_vector(:,13);


%--------------------------------------------------------------------------
% Solve for the slow-cycling model (Set l5' = l5*0.1)

q0_scm = q0;
q0_scm(54) = l5*0.1;

zout_scm_vector = [];
tout_scm_vector = [];

for i = 2:length(step_length_vector)

    step_length = step_length_vector(i);
    light_factor = light_factor_vector(i);

    [tout_scm,zout_scm] = ode15s(@adaptation_eqns,[0,step_length],z_scm,options,q0_scm,light_factor);
    
    zout_scm_vector = [zout_scm_vector;zout_scm(:,:)];
    tout_scm_vector = [tout_scm_vector;tout_scm+sum(step_length_vector(1:i-1))];

    z_scm = zout_scm(end,:);

end

mWCCsolve_scm = zout_scm_vector(:,11);
mVVDsolve_scm = zout_scm_vector(:,12);
mFRQsolve_scm = zout_scm_vector(:,13);


%--------------------------------------------------------------------------
% Solve for the vvd-

% Set parameters that do not appear to zero
q0_dvvd = q0;
q0_dvvd(12:14) = 0;
q0_dvvd(38:43) = 0;
q0_dvvd(47) = 0;
q0_dvvd(49:58) = 0;

zout_dvvd_vector = [];
tout_dvvd_vector = [];

for i = 2:length(step_length_vector)

    step_length = step_length_vector(i);
    light_factor = light_factor_vector(i);


    [tout_dvvd,zout_dvvd] = ode15s(@adaptation_eqns,[0,step_length],z_dvvd,options,q0_dvvd,light_factor);
    
    zout_dvvd_vector = [zout_dvvd_vector;zout_dvvd(:,:)];
    tout_dvvd_vector = [tout_dvvd_vector;tout_dvvd+sum(step_length_vector(1:i-1))];

    z_dvvd = zout_dvvd(end,:);

end

mWCCsolve_dvvd = zout_dvvd_vector(:,11);
mVVDsolve_dvvd = zout_dvvd_vector(:,12);
mFRQsolve_dvvd = zout_dvvd_vector(:,13);

% figure
% subplot(2,1,1)
% plot(tout_vector,zout_vector(:,9))
% hold on
% subplot(2,1,2)
% plot(tout_dvvd_vector,zout_dvvd_vector(:,5),'r')

%--------------------------------------------------------------------------

% Plot figure (Figure 6B)

figure

subplot(2,1,1)
plot(tout_vector,mVVDsolve)
xlabel('time (hours)')
ylabel('vvd mRNA')
hold on
plot(tout_scm_vector,mVVDsolve_scm,'b--')
box off

subplot(2,1,2)
plot(tout_dvvd_vector,mVVDsolve_dvvd,'r--')
xlabel('time (hours)')
ylabel('vvd mRNA')
hold on
plot(tout_vector,mVVDsolve)
box off

%--------------------------------------------------------------------------
%--------------------------------------------------------------------------

% Solve for light-activatable (Wa) steady-states

light_vec = [lf,lf10,lf100];
Ttime_ss = 100;


% For-loop runs through the three light intensities
for i = 1:length(light_vec)
    
    light = light_vec(i);
    z = z_ss;
    z_dvvd = z_ss;
    z_scm = z_ss;

    [tout_ss,zout_ss] = ode15s(@constant_light_eqns,[0,Ttime_ss],z,options,q0,light);
    [tout_dvvd_ss,zout_dvvd_ss] = ode15s(@constant_light_eqns,[0,Ttime_ss],z,options,q0_dvvd,light);
    [tout_scm_ss,zout_scm_ss] = ode15s(@constant_light_eqns,[0,Ttime_ss],z,options,q0_scm,light);


    % Save the steady-state value at each light step:
    W_ss(i) = zout_ss(end,1);
    W_dvvd_ss(i) = zout_dvvd_ss(end,1);
    W_scm_ss(i) = zout_scm_ss(end,1);
    
end

% Normalise W for the slow-cycling model and Wa for vvd- to the wildtype
% value at the first light level
W2_wt = W_ss(1);


% wildtype W
W_ss(:) = W_ss(:)./W2_wt;
% vvd- W
W_dvvd_ss(:) = W_dvvd_ss(:)./W2_wt;
% slow-cycling W
W_scm_ss(:) = W_scm_ss(:)./W2_wt;

W_grouped(:,1) = W_ss;
W_grouped(:,2) = W_scm_ss;
W_grouped(:,3) = W_dvvd_ss;

%--------------------------------------------------------------------------

% Plot figure (Figure 6C)

figure

bar(W_grouped(:),'grouped')
title('steady-state W levels')
xlabel('light intensity (\mu mol^{-2} s^{-1})')

bar1=bar(W_grouped);

set(bar1(1),...
    'EdgeColor',[0.0392156862745098 0.141176470588235 0.415686274509804]);
set(bar1(2),'FaceColor',[0.67843137254902 0.92156862745098 1],...
    'EdgeColor',[0.678431391716003 0.921568632125854 1]);
set(bar1(3),'FaceColor',[0.8471 0.1608 0.1],'EdgeColor',[1 0 0]);
xlabel('light intensity (\mu mol^{-2} s^{-1})')
set(gca,'XTickLabel',{'2','20','200'})
ylabel('light-activatable WCC')


box off
