# Supplementary material for: The Neurospora photoreceptor VIVID exerts negative and positive control on light sensing to achieve adaptation
Source: Mol Syst Biol. 2013 May 28;9:667. doi: 10.1038/msb.2013.24 (PMC4039372; doi:10.1038/msb.2013.24)
Supplement: Matlab Code of Model [file msb201324-s3.zip › MSB_Gin_MatlabCode/Fig7/mVVD_steady_state_levels.dat]

1.000000000  1.000000000  1.000000000
2.296741238  1.366958027  1.312904145
3.560774995  1.662407533  1.448531624
