# Supplementary material for: The Neurospora photoreceptor VIVID exerts negative and positive control on light sensing to achieve adaptation
Source: Mol Syst Biol. 2013 May 28;9:667. doi: 10.1038/msb.2013.24 (PMC4039372; doi:10.1038/msb.2013.24)
Supplement: Matlab Code of Model [file msb201324-s3.zip › MSB_Gin_MatlabCode/Fig7/simulate_mRNA_ss.m]

% April 2013

% Simulations for Figure 7

clear all

%----------------------------
% Load parameter values and initial conditions
q0 = load('MCMC_fit.dat');
ic = load('initial_conditions.dat');


%----------------------------
% Load data
% Column 1 = light intensity
% Column 2 = wt
% Column 3 = dvvd

mVVD_data = load('vvdmRNA_ss.dat');
mVVD_std_data = load('vvdmRNA_ss_sem.dat');


%--------------------------------------------------------------------------%
%--------------------------------------------------------------------------%

km1 = q0(1);         
k2  = q0(2);
km2 = q0(3);
k3  = q0(4);
K3  = q0(5);
km3 = q0(6);
n3 = q0(7);
k4 = q0(8);
K4 = q0(9);
km4 = q0(10);
n4 = q0(11);
k5 = q0(12);  
K5 = q0(13);   
km5 = q0(14); 
k6  = q0(15);
k7  = q0(16);
k8  = q0(17);
k9  = q0(18);
k10 = q0(19);
k11 = q0(20);
K11 = q0(21);
n11 = q0(22);  
k12 = q0(23);
k13 = q0(24);
K13 = q0(25);
n13 = q0(26);  
k14 = q0(27);
K14 = q0(28);
K14b = q0(29);
n14 = q0(30);   
k15 = q0(31);
k16 = q0(32);
K16 = q0(33);
n16 = q0(34); 
k17 = q0(35);      
k18 = q0(36);       
k19 = q0(37);
qm1 = q0(38);
q2  = q0(39);
qm2 = q0(40);
q3  = q0(41);
q4  = q0(42);
q5  = q0(43);
q6  = q0(44);
Q6  = q0(45);
n6  = q0(46);  
q7  = q0(47);
q8  = q0(48);      
l1  = q0(49);
lm1 = q0(50);
l2  = q0(51);
l3  = q0(52);  
l4 = q0(53); 
l5 = q0(54);  
l6 = q0(55);  
l7 = q0(56);  
l8 = q0(57);
l9 = q0(58);
lf  = q0(59);  
lf10 = q0(60);  
lf100 = q0(61);

%--------------------------------------------------------------------------
%--------------------------------------------------------------------------

% The tolerances
tol_rel = 1e-8;
tol_abs = 1e-8;


options = odeset('Reltol',tol_rel,'AbsTol',tol_abs);

% Initial conditions
z_ss = ic;

%--------------------------------------------------------------------------
% Solve for the vvd-

q0_dvvd = q0;

% Set parameters that do not appear to zero

q0_dvvd(12:14) = 0;
q0_dvvd(38:43) = 0;
q0_dvvd(47) = 0;
q0_dvvd(49:58) = 0;

%--------------------------------------------------------------------------
% Solve for the slow cycling model

q0_scm = q0;

q0_scm(54) = q0(54)*0.1;


%--------------------------------------------------------------------------
%--------------------------------------------------------------------------

% steady states
clear WCCtotalss
clear VVDtotalss

light_vec = [lf,lf10,lf100];
Ttime_LD = 24;

% For-loop runs through the three light intensities
for i = 1:length(light_vec)
    
    z = z_ss;
    z_dvvd = z_ss;
    z_scm = z_ss;
    
    light = light_vec(i);
    
    [tout_LD,zout_LD] = ode15s(@constant_light_eqns,[0,Ttime_LD],z,options,q0,light);
    [tout_dvvd_LD,zout_dvvd_LD] = ode15s(@constant_light_eqns,[0,Ttime_LD],z_dvvd,options,q0_dvvd,light);
    [tout_scm_LD,zout_scm_LD] = ode15s(@constant_light_eqns,[0,Ttime_LD],z_scm,options,q0_scm,light);

    % Save the steady-state value at each light step:
    mRNA(i,:) = zout_LD(end,11:13);
    mRNA_dvvd(i,:) = zout_dvvd_LD(end,11:13);
    mRNA_scm(i,:) = zout_scm_LD(end,11:13);
    
end

% Normalise frq mRNA and vvd mRNA to wildtype vvd mRNA level at the first light intensity
vvd2_wt = mRNA(1,2);
vvd2_dvvd = mRNA_dvvd(1,2);
vvd2_scm = mRNA_scm(1,2);


% wildtype vvd mRNA
mRNA(:,2) = mRNA(:,2)./vvd2_wt;
% vvd- vvd mRNA
mRNA_dvvd(:,2) = mRNA_dvvd(:,2)./vvd2_dvvd;
% scm vvd mRNA
mRNA_scm(:,2) = mRNA_scm(:,2)./vvd2_scm;

% wild type frq mRNA
mRNA(:,3) = mRNA(:,3)./vvd2_wt;
% vvd- frq mRNA
mRNA_dvvd(:,3) = mRNA_dvvd(:,3)./vvd2_wt;
% scm frq mRNA
mRNA_scm(:,3) = mRNA_scm(:,3)./vvd2_wt;


%--------------------------------------------------------------------------
%--------------------------------------------------------------------------
% Save to file
fid1 = fopen('mVVD_steady_state_levels.dat','w');

for i = 1:3
    fprintf(fid1,'%5.9f  %5.9f  %5.9f\n',mRNA(i,2),mRNA_scm(i,2),mRNA_dvvd(i,2));
end
        
fclose('all');

%--------------------------------------------------------------------------


figure
subplot(2,3,1)
bar(mRNA(:,2),'w','EdgeColor','b')
title('wildtype ss vvd mRNA levels')
xlabel('light intensity (\mu mol^{-2} s^{-1})')
set(gca,'XTickLabel',{'2','20','200'})
axis([0,4,0,5])
box off


subplot(2,3,2)
bar(mRNA_scm(:,2),'w','EdgeColor',[0.67843137254902 0.92156862745098 1])
title('slow-cyling model ss vvd mRNA levels')
axis([0,4,0,5])
xlabel('light intensity (\mu mol^{-2} s^{-1})')
set(gca,'XTickLabel',{'2','20','200'})
box off

subplot(2,3,3)
bar(mRNA_dvvd(:,2),'w','EdgeColor','r')
title('vvd- ss vvd mRNA levels')
axis([0,4,0,5])
xlabel('light intensity (\mu mol^{-2} s^{-1})')
set(gca,'XTickLabel',{'2','20','200'})
box off

subplot(2,3,4)
bar(mVVD_data(:,2),'w','EdgeColor','b')
xlabel('light intensity (\mu mol^{-2} s^{-1})')
set(gca,'XTickLabel',{'2','20','200'})
axis([0,4,0,10])
box off
hold on

x = [1 2 3];
for i = 1:3
    errorbar(x(i), mVVD_data(i,2), mVVD_std_data(i,2), 'k', 'linestyle', 'none');
end

subplot(2,3,6)
bar(mVVD_data(:,3),'w','EdgeColor','r')
xlabel('light intensity (\mu mol^{-2} s^{-1})')
set(gca,'XTickLabel',{'2','20','200'})
axis([0,4,0,8])
box off
hold on

x = [1 2 3];
for i = 1:3
    errorbar(x(i), mVVD_data(i,3), mVVD_std_data(i,3), 'k', 'linestyle', 'none');
end
