# Supplementary material for: The Neurospora photoreceptor VIVID exerts negative and positive control on light sensing to achieve adaptation
Source: Mol Syst Biol. 2013 May 28;9:667. doi: 10.1038/msb.2013.24 (PMC4039372; doi:10.1038/msb.2013.24)
Supplement: Matlab Code of Model [file msb201324-s3.zip › MSB_Gin_MatlabCode/Fig7/vvdmRNA_ss.dat]

%intensity	wt74	SS692	 
2	0.999924588767267	1
20	2.18588411911101	0.8452
200	6.98245459914658	1.2503
