# Supplementary material for: The Neurospora photoreceptor VIVID exerts negative and positive control on light sensing to achieve adaptation
Source: Mol Syst Biol. 2013 May 28;9:667. doi: 10.1038/msb.2013.24 (PMC4039372; doi:10.1038/msb.2013.24)
Supplement: Matlab Code of Model [file msb201324-s3.zip › MSB_Gin_MatlabCode/Fig7/vvdmRNA_ss_sem.dat]

%intensity	wt74	SS692	 
2	0.0000	0.0
20	0.473767654514865	0.1677
200	1.3868387549963		0.3079
