# Supplementary material for: The Neurospora photoreceptor VIVID exerts negative and positive control on light sensing to achieve adaptation
Source: Mol Syst Biol. 2013 May 28;9:667. doi: 10.1038/msb.2013.24 (PMC4039372; doi:10.1038/msb.2013.24)
Supplement: Source data for Figure 1 [file msb201324-df1.txt]

Source data for Figure 1: Light induction experiments for vvd, wc-1 and frq. Liquid cultures of the vvd loss-of-function mutant (vvdSS69) and its corresponding wildtype strain (wt74) were raised in light for 24 hours and then transferred to constant darkness for 24 hours prior to light induction. Initial light intensity was 2 µmol m-2 s-1 and was raised to 20 µmol m-2 s-1 after 300 minutes and again to 200 µmol m-2 s-1 after 1000 minutes. Samples were harvested at the indicated timepoints and mRNA levels for vvd, frq and wc1 were measured via qRT-PCR. The wildtype vvd mRNA levels at t = 0 were set to 1. 
light (µmol m^-2 s^-1)		time (mins)	vvd WT74	vvd SS692	frq WT74	frq SS692	wc1 WT74	wc1 SS692
0				0		1.000000013  3.432730395	1.215626319	2.506422922	1.253990376	2.378847599
2				15		113.406142650  51.461167265	33.66814755	18.09135559	7.062507659	4.543737488
2				30		64.447576905  107.342388565	13.07647732	21.99230378	7.752409563	9.989254295
2				60		9.843498097  125.488351450	8.38610256	13.93535581	2.192660476	6.915157597
2				120		2.324003158  92.073144840	6.469570569	16.8583056	1.5408633	8.822918549
2				300		6.949525011  57.379264750	10.38331583	10.77859328	2.408549692	5.129787881
20				315		49.255265855  70.029851455	22.3939072	12.92612729	8.432537853	6.532887568	
20				230		45.630551015  34.421406500	28.12076074	8.000610239	9.132637124	5.039816537
20 				360		30.879998085  26.329929815	14.31154861	9.756134273	4.671060622	4.529545093
20 				420		26.200714335  23.798605840	15.23376506	6.706132606	4.365859114	3.661627952
20				1000		26.944697860  21.677026915	18.26909534	13.0239912	5.175579342	5.0790671
200				1015		54.102280790  18.313302280	20.73505644	13.8261641	8.151536392	5.282557566
200				1030		36.941185270  10.425565685	15.20943506	11.13268643	5.511974777	3.162206619
200				1060		22.437528235  11.088175542	10.71488117	5.682387641	3.512070165	2.801166467
200				1120		31.982755175  11.133078435	14.79189344	9.465223355	5.143478363	3.471189646
200				1300		49.778625615  12.230252185	7.419617515	1.958832908	5.914271224	2.548837177
