# Supplementary material for: The Neurospora photoreceptor VIVID exerts negative and positive control on light sensing to achieve adaptation
Source: Mol Syst Biol. 2013 May 28;9:667. doi: 10.1038/msb.2013.24 (PMC4039372; doi:10.1038/msb.2013.24)
Supplement: Source data for Figure 5 [file msb201324-df5.txt]

Source Code for Figure 5:
Cultures of wt and vvdSS692 were grown in constant light (20 µmol m-2 s-1) for two days, transferred to darkness and harvested at the indicated timepoints. Levels of vvd and frq mRNA are shown as determined by real time PCR. mRNA levels are normalized to the value at the light to dark transfer point (t = 0).		
time(mins)	vvd wt	vvd ss692		frq wt	frq ss692
0	1.000000071	0.999998746		0.999999734	0.999999861
30	0.060297273	0.905075292		0.489798492	0.934539981
60	0.022251054	0.4537628		0.150959513	0.748186733
120	0.021616905	0.22772629		0.122453346	0.705617173
240	0.014412943	0.061189065		0.179826657	0.524573736
360	0.008560045	0.037687837		0.105264	0.365271892
		
		
