# Supplementary material for: The Neurospora photoreceptor VIVID exerts negative and positive control on light sensing to achieve adaptation
Source: Mol Syst Biol. 2013 May 28;9:667. doi: 10.1038/msb.2013.24 (PMC4039372; doi:10.1038/msb.2013.24)
Supplement: Source data for Figure 7 [file msb201324-df7.txt]

Source Data for Figure 7.
Neurospora cultures of the indicated strains were grown for 48 hours in constant light at 2, 20 and 200 µmol m-2s-1 respectively. Samples were harvested and vvd mRNA was measured via qRT- PCR.  Results shown are from at least two independent experiments measured in triplicates.  

strain	light intensity	(µmol m^-2 s^-1)	
	2	20	200

WT74	1.000003107	1.422820328	8.295064477
	0.999997602	3.053900967	4.210078613
	0.999773057	2.080931062	8.442220708
	2.999773766	6.557652357	20.9473638
mean	0.999924589	2.185884119	6.982454599
sd	0.000131259	0.820589649	2.402075186
sem	7.57826E-05	0.473767655	1.386838755
			
SS692	6.587569622	3.401662088	2.817189177
	3.085682718	2.329437501	5.92286427
	2.378524874	3.123216174	3.213168316
	7.737969155	6.162155763	10.08477878
	19.78974637	15.01647153	22.03800054
mean	4.947436592	3.754117881	5.509500135
sd	2.616775576	1.668394705	3.347920882
sem	1.308387788	0.834197352	1.673960441
			
			
			
			
			
			
			
Final data used in Figure 7:			
			
light		2	20	200
WT74		0.999924589	2.185884119	6.982454599
ss692		1		0.8452		1.2503
			
			
SEM (WT74)	7.57826E-05	0.473767655	1.386838755
SEM (ss692)	0		0.1677		0.3079
